# Supplementary material for: Aqua­bis[1-ethyl-6-fluoro-7-(4-methyl­piperazin-1-yl)-4-oxo-1,4-dihydro­quinoline-3-carboxyl­ato]zinc(II) dihydrate
Source: Acta Crystallogr Sect E Struct Rep Online. 2008 Jan 9;64(Pt 2):m302. doi: 10.1107/S1600536807068298 (PMC2960459; doi:10.1107/S1600536807068298)
Supplement: Supplementary file 1 [file e-64-0m302-sup1.cif]

##############################################################################
###                                                                        ###
###        Electronic paper (Acta Crystallographica Section E)             ###
###                                                                        ###
##############################################################################
#                                                                            #
# This CIF contains the data in a paper accepted for publication in Acta     #
# Crystallographica Section E. It conforms to the requirements of Notes      #
# for Authors for Section E, and has been peer reviewed under the auspices   #
# of the IUCr Commission on Journals.                                        #
#                                                                            #
# Full details of the Crystallographic Information File format               #
# are given in the paper "The Crystallographic Information File (CIF):       #
# a New Standard Archive File for Crystallography" by S. R. Hall, F. H.      #
# Allen and I. D. Brown [Acta Cryst. (1991), A47, 655-685].                  #
#                                                                            #
# The current version of the core CIF dictionary is obtainable from          #
# ftp://ftp.iucr.org/pub/cif_core.dic. The current version number is 2.1.    #
#                                                                            #
# Software is freely available for graphical display of the structure(s) in  #
# this CIF.  For information consult the CIF home page http://www.iucr.org/  #
# cif/home.html                                                              #
#                                                                            #
##############################################################################
                                             
data_I
_audit_creation_method     SHELXL-97
_chemical_name_systematic
;
Aquabis[1-ethyl-6-fluoro-7-(4-methylpiperazin-1-yl)-4-oxo-
1,4-dihydroquinoline-3-carboxylato]zinc(II) dihydrate
;
_chemical_name_common     ?
_chemical_formula_moiety     'C34 H40 F2 N6 O7 Zn , 2H2 O'
_chemical_formula_sum     'C34 H44 F2 N6 O9 Zn'
_chemical_formula_iupac     '[Zn (C17 H19 F N3 O3)2 (H2 O)] , 2H2 O'
_chemical_formula_weight     784.12
_chemical_melting_point     ?
_symmetry_cell_setting     triclinic
_symmetry_space_group_name_H-M     'P -1'
_symmetry_space_group_name_Hall     '-P 1'
loop_
    _symmetry_equiv_pos_as_xyz
    'x, y, z'
    '-x, -y, -z'
_cell_length_a     10.0046(6)
_cell_length_b     10.9372(6)
_cell_length_c     18.2738(14)
_cell_angle_alpha     96.933(2)
_cell_angle_beta     102.8390(10)
_cell_angle_gamma     111.6990(10)
_cell_volume     1765.4(2)
_cell_formula_units_Z     2
_cell_measurement_reflns_used     1700
_cell_measurement_theta_min     2.37
_cell_measurement_theta_max     22.14
_cell_measurement_temperature     293(2)
_exptl_crystal_description     block
_exptl_crystal_colour     colorless
_exptl_crystal_size_max     0.43
_exptl_crystal_size_mid     0.22
_exptl_crystal_size_min     0.18
_exptl_crystal_density_diffrn     1.475
_exptl_crystal_density_meas     ?
_exptl_crystal_density_method     'not measured'
_exptl_crystal_F_000     820
_exptl_absorpt_coefficient_mu     0.769
_exptl_absorpt_correction_type     'multi-scan'
_exptl_absorpt_process_details     '(SADABS; Sheldrick, 1996)'
_exptl_absorpt_correction_T_min     0.7332
_exptl_absorpt_correction_T_max     0.8739
_exptl_special_details
;
;
_diffrn_ambient_temperature     293(2)
_diffrn_radiation_type     MoK\a
_diffrn_radiation_wavelength     0.71073
_diffrn_radiation_source     'fine-focus sealed tube'
_diffrn_radiation_monochromator     graphite
_diffrn_measurement_device_type     'Bruker SMART CCD'
_diffrn_measurement_method     \w
_diffrn_reflns_number     9009
_diffrn_reflns_av_R_equivalents     0.0285
_diffrn_reflns_av_sigmaI/netI     0.0671
_diffrn_reflns_theta_min     2.25
_diffrn_reflns_theta_max     25.00
_diffrn_reflns_theta_full     25.00
_diffrn_measured_fraction_theta_max     0.989
_diffrn_measured_fraction_theta_full     0.989
_diffrn_reflns_limit_h_min     -11
_diffrn_reflns_limit_h_max     11
_diffrn_reflns_limit_k_min     -11
_diffrn_reflns_limit_k_max     12
_diffrn_reflns_limit_l_min     -21
_diffrn_reflns_limit_l_max     17
_diffrn_standards_number     0
_diffrn_standards_interval_count     .
_diffrn_standards_interval_time     .
_diffrn_standards_decay_%     ?
_refine_special_details
;
;
_reflns_number_total     6138
_reflns_number_gt     4177
_reflns_threshold_expression     I>2\s(I)
_refine_ls_structure_factor_coef     Fsqd
_refine_ls_matrix_type     full
_refine_ls_R_factor_all     0.0929
_refine_ls_R_factor_gt     0.0561
_refine_ls_wR_factor_gt     0.1379
_refine_ls_wR_factor_ref     0.1597
_refine_ls_goodness_of_fit_ref     1.008
_refine_ls_restrained_S_all     1.043
_refine_ls_number_reflns     6138
_refine_ls_number_parameters     481
_refine_ls_number_restraints     15
_refine_ls_hydrogen_treatment     mixed
_refine_ls_weighting_scheme     calc
_refine_ls_weighting_details
                 'calc w=1/[\s^2^(Fo^2^)+(0.0881P)^2^] where P=(Fo^2^+2Fc^2^)/3'
_atom_sites_solution_hydrogens     geom
_atom_sites_solution_primary     direct
_atom_sites_solution_secondary     difmap
_refine_ls_shift/su_max     0.000
_refine_ls_shift/su_mean     0.000
_refine_diff_density_max     0.915
_refine_diff_density_min     -0.572
_refine_ls_extinction_method     none
_refine_ls_extinction_coef     ?
loop_
    _atom_type_symbol
    _atom_type_description
    _atom_type_scat_dispersion_real
    _atom_type_scat_dispersion_imag
    _atom_type_scat_source
    'C' 'C' 0.0033 0.0016
                         'International Tables Vol C Tables 4.2.6.8 and 6.1.1.4'
    'H' 'H' 0.0000 0.0000
                         'International Tables Vol C Tables 4.2.6.8 and 6.1.1.4'
    'N' 'N' 0.0061 0.0033
                         'International Tables Vol C Tables 4.2.6.8 and 6.1.1.4'
    'O' 'O' 0.0106 0.0060
                         'International Tables Vol C Tables 4.2.6.8 and 6.1.1.4'
    'F' 'F' 0.0171 0.0103
                         'International Tables Vol C Tables 4.2.6.8 and 6.1.1.4'
    'Zn' 'Zn' 0.2839 1.4301
                         'International Tables Vol C Tables 4.2.6.8 and 6.1.1.4'
_computing_data_collection     'SMART (Bruker, 1998)'
_computing_cell_refinement     'SAINT (Bruker, 1998)'
_computing_data_reduction     'SAINT (Bruker, 1998)'
_computing_structure_solution     'SHELXS97 (Sheldrick, 2008)'
_computing_structure_refinement     'SHELXL97 (Sheldrick, 2008)'
_computing_molecular_graphics     'SHELXTL (Bruker, 1998)'
_computing_publication_material     'SHELXTL (Bruker, 1998)'
loop_
    _atom_site_type_symbol
    _atom_site_label
    _atom_site_fract_x
    _atom_site_fract_y
    _atom_site_fract_z
    _atom_site_U_iso_or_equiv
    _atom_site_adp_type
    _atom_site_calc_flag
    _atom_site_refinement_flags
    _atom_site_occupancy
    _atom_site_disorder_assembly
    _atom_site_disorder_group
    Zn Zn1 0.65571(6) -0.35549(5) 0.62580(3) 0.0396(2) Uani d . 1 . .
    C C1 0.9050(6) -0.0856(5) 0.6456(3) 0.0441(11) Uani d . 1 . .
    C C2 0.8074(5) -0.0651(4) 0.5766(2) 0.0353(10) Uani d . 1 . .
    C C3 0.6514(5) -0.1506(4) 0.5394(2) 0.0356(10) Uani d . 1 . .
    C C4 0.5825(5) -0.1181(4) 0.4702(2) 0.0347(10) Uani d . 1 . .
    C C5 0.6621(5) -0.0074(4) 0.4427(2) 0.0329(10) Uani d . 1 . .
    C C6 0.8756(5) 0.0422(4) 0.5464(2) 0.0404(11) Uani d . 1 . .
    H H6A 0.9753 0.0988 0.5723 0.048 Uiso calc R 1 . .
    C C7 0.9016(5) 0.1918(4) 0.4573(3) 0.0436(11) Uani d . 1 . .
    H H7A 0.8818 0.1685 0.4019 0.052 Uiso calc R 1 . .
    H H7B 1.0074 0.2151 0.4807 0.052 Uiso calc R 1 . .
    C C8 0.8684(7) 0.3127(5) 0.4782(3) 0.0605(15) Uani d . 1 . .
    H H8A 0.9279 0.3861 0.4594 0.091 Uiso calc R 1 . .
    H H8B 0.8923 0.3389 0.5332 0.091 Uiso calc R 1 . .
    H H8C 0.7637 0.2903 0.4554 0.091 Uiso calc R 1 . .
    C C9 0.5920(5) 0.0196(4) 0.3743(3) 0.0409(11) Uani d . 1 . .
    H H9A 0.6462 0.0927 0.3562 0.049 Uiso calc R 1 . .
    C C10 0.4435(5) -0.0614(4) 0.3337(2) 0.0387(10) Uani d . 1 . .
    C C11 0.3675(5) -0.1721(4) 0.3636(3) 0.0437(11) Uani d . 1 . .
    C C12 0.4334(5) -0.2002(4) 0.4280(3) 0.0382(10) Uani d . 1 . .
    H H12A 0.3792 -0.2752 0.4447 0.046 Uiso calc R 1 . .
    C C13 0.4351(6) 0.0964(5) 0.2524(3) 0.0545(13) Uani d . 1 . .
    H H13A 0.5273 0.1077 0.2394 0.065 Uiso calc R 1 . .
    H H13B 0.4599 0.1645 0.2983 0.065 Uiso calc R 1 . .
    C C14 0.3267(7) 0.1145(5) 0.1864(3) 0.0627(15) Uani d . 1 . .
    H H14A 0.2368 0.1078 0.2007 0.075 Uiso calc R 1 . .
    H H14B 0.3729 0.2036 0.1767 0.075 Uiso calc R 1 . .
    C C15 0.3138(6) -0.1427(5) 0.1982(3) 0.0574(14) Uani d . 1 . .
    H H15A 0.2586 -0.2284 0.2095 0.069 Uiso calc R 1 . .
    H H15B 0.3991 -0.1481 0.1835 0.069 Uiso calc R 1 . .
    C C16 0.2144(7) -0.1193(6) 0.1324(3) 0.0702(17) Uani d . 1 . .
    H H16A 0.1899 -0.1874 0.0865 0.084 Uiso calc R 1 . .
    H H16B 0.1214 -0.1284 0.1437 0.084 Uiso calc R 1 . .
    C C17 0.1944(9) 0.0369(7) 0.0515(4) 0.103(3) Uani d . 1 . .
    H H17A 0.2496 0.1228 0.0416 0.154 Uiso calc R 1 . .
    H H17B 0.1042 0.0361 0.0619 0.154 Uiso calc R 1 . .
    H H17C 0.1687 -0.0334 0.0073 0.154 Uiso calc R 1 . .
    C C18 0.3682(5) -0.5979(5) 0.6171(2) 0.0400(11) Uani d . 1 . .
    C C19 0.4394(5) -0.6025(4) 0.6975(2) 0.0331(10) Uani d . 1 . .
    C C20 0.5795(5) -0.5029(4) 0.7459(2) 0.0335(10) Uani d . 1 . .
    C C21 0.6207(5) -0.5154(4) 0.8257(2) 0.0324(10) Uani d . 1 . .
    C C22 0.5323(5) -0.6236(4) 0.8515(2) 0.0307(9) Uani d . 1 . .
    C C23 0.3610(5) -0.7083(4) 0.7260(2) 0.0351(10) Uani d . 1 . .
    H H23A 0.2727 -0.7754 0.6925 0.042 Uiso calc R 1 . .
    C C24 0.5761(5) -0.6335(4) 0.9281(2) 0.0351(10) Uani d . 1 . .
    H H24A 0.5172 -0.7074 0.9439 0.042 Uiso calc R 1 . .
    C C25 0.7051(5) -0.5354(4) 0.9808(2) 0.0333(10) Uani d . 1 . .
    C C26 0.7878(5) -0.4248(4) 0.9528(2) 0.0345(10) Uani d . 1 . .
    C C27 0.7521(5) -0.4143(4) 0.8790(2) 0.0346(10) Uani d . 1 . .
    H H27A 0.8132 -0.3413 0.8633 0.042 Uiso calc R 1 . .
    C C28 0.6444(5) -0.6319(5) 1.0889(3) 0.0482(12) Uani d . 1 . .
    H H28A 0.6359 -0.7224 1.0711 0.058 Uiso calc R 1 . .
    H H28B 0.5461 -0.6309 1.0710 0.058 Uiso calc R 1 . .
    C C29 0.7005(6) -0.5917(6) 1.1766(3) 0.0615(15) Uani d . 1 . .
    H H29A 0.7050 -0.5024 1.1938 0.074 Uiso calc R 1 . .
    H H29B 0.6299 -0.6545 1.1975 0.074 Uiso calc R 1 . .
    C C30 0.9536(5) -0.4951(5) 1.1756(3) 0.0481(12) Uani d . 1 . .
    H H30A 1.0526 -0.4943 1.1942 0.058 Uiso calc R 1 . .
    H H30B 0.9602 -0.4052 1.1933 0.058 Uiso calc R 1 . .
    C C31 0.9024(5) -0.5326(5) 1.0887(3) 0.0460(12) Uani d . 1 . .
    H H31A 0.9727 -0.4670 1.0690 0.055 Uiso calc R 1 . .
    H H31B 0.9013 -0.6203 1.0711 0.055 Uiso calc R 1 . .
    C C32 0.8983(8) -0.5532(9) 1.2909(3) 0.103(3) Uani d . 1 . .
    H H32A 0.9915 -0.5615 1.3096 0.154 Uiso calc R 1 . .
    H H32B 0.8235 -0.6120 1.3105 0.154 Uiso calc R 1 . .
    H H32C 0.9123 -0.4616 1.3078 0.154 Uiso calc R 1 . .
    C C33 0.3057(5) -0.8432(4) 0.8210(3) 0.0437(12) Uani d . 1 . .
    H H33A 0.3692 -0.8726 0.8562 0.052 Uiso calc R 1 . .
    H H33B 0.2492 -0.9160 0.7756 0.052 Uiso calc R 1 . .
    C C34 0.1988(6) -0.8150(6) 0.8587(3) 0.0674(16) Uani d . 1 . .
    H H34A 0.1430 -0.8936 0.8750 0.101 Uiso calc R 1 . .
    H H34B 0.1306 -0.7926 0.8226 0.101 Uiso calc R 1 . .
    H H34C 0.2540 -0.7407 0.9025 0.101 Uiso calc R 1 . .
    F F1 0.2212(3) -0.2509(3) 0.32586(17) 0.0646(9) Uani d . 1 . .
    F F2 0.9109(3) -0.3219(2) 1.00377(13) 0.0482(7) Uani d . 1 . .
    N N1 0.8111(4) 0.0726(3) 0.4827(2) 0.0377(9) Uani d . 1 . .
    N N2 0.4017(4) -0.7226(3) 0.79826(19) 0.0349(8) Uani d . 1 . .
    N N3 0.3679(4) -0.0365(4) 0.2670(2) 0.0454(10) Uani d . 1 . .
    N N4 0.7503(4) -0.5368(3) 1.05850(19) 0.0363(9) Uani d . 1 . .
    N N5 0.8486(5) -0.5911(5) 1.2059(2) 0.0573(11) Uani d . 1 . .
    N N6 0.2865(5) 0.0144(5) 0.1179(2) 0.0587(12) Uani d . 1 . .
    O O1 0.8523(4) -0.1942(3) 0.66928(18) 0.0512(9) Uani d . 1 . .
    O O2 1.0321(4) 0.0026(4) 0.6755(2) 0.0689(11) Uani d . 1 . .
    O O3 0.5724(3) -0.2508(3) 0.56177(18) 0.0441(8) Uani d . 1 . .
    O O4 0.2415(4) -0.6836(3) 0.58155(18) 0.0567(9) Uani d . 1 . .
    O O5 0.4425(4) -0.5024(4) 0.58903(18) 0.0594(10) Uani d . 1 . .
    O O6 0.6706(4) -0.4034(3) 0.72757(16) 0.0494(9) Uani d . 1 . .
    O O7 0.7300(4) -0.4547(4) 0.55184(19) 0.0488(8) Uani d D 1 . .
    H H7 0.672(5) -0.467(6) 0.5075(15) 0.08(2) Uiso d D 1 . .
    H H8 0.814(3) -0.394(5) 0.553(3) 0.10(3) Uiso d D 1 . .
    O O8 0.9310(10) -0.8323(6) 1.1768(4) 0.202(4) Uani d U 1 . .
    H H8WA 0.9083 -0.7651 1.1844 0.302 Uiso d R 1 . .
    H H8WB 0.9920 -0.8251 1.2193 0.302 Uiso d R 1 . .
    O O9 0.5346(9) -0.0015(8) 0.0726(5) 0.177(3) Uani d U 1 . .
    H H9WA 0.4606 0.0034 0.0863 0.266 Uiso d R 1 . .
    H H9WB 0.5699 -0.0042 0.0344 0.266 Uiso d R 1 . .
loop_
    _atom_site_aniso_label
    _atom_site_aniso_U_11
    _atom_site_aniso_U_22
    _atom_site_aniso_U_33
    _atom_site_aniso_U_12
    _atom_site_aniso_U_13
    _atom_site_aniso_U_23
    Zn1 0.0441(3) 0.0411(3) 0.0264(3) 0.0110(2) 0.0057(2) 0.0112(2)
    C1 0.047(3) 0.046(3) 0.031(3) 0.015(2) 0.003(2) 0.007(2)
    C2 0.035(2) 0.033(2) 0.029(2) 0.0085(19) 0.0021(19) 0.0082(18)
    C3 0.035(2) 0.035(2) 0.037(2) 0.015(2) 0.010(2) 0.009(2)
    C4 0.033(2) 0.031(2) 0.035(2) 0.0106(19) 0.006(2) 0.0052(18)
    C5 0.029(2) 0.026(2) 0.038(2) 0.0061(18) 0.0050(19) 0.0091(18)
    C6 0.033(2) 0.037(3) 0.034(2) 0.003(2) -0.003(2) 0.002(2)
    C7 0.031(2) 0.043(3) 0.044(3) 0.003(2) 0.005(2) 0.014(2)
    C8 0.075(4) 0.039(3) 0.050(3) 0.003(3) 0.017(3) 0.013(2)
    C9 0.042(3) 0.031(2) 0.041(3) 0.007(2) 0.007(2) 0.012(2)
    C10 0.038(3) 0.034(2) 0.035(2) 0.011(2) 0.000(2) 0.0052(19)
    C11 0.027(2) 0.041(3) 0.048(3) 0.005(2) -0.001(2) 0.010(2)
    C12 0.029(2) 0.037(2) 0.040(3) 0.005(2) 0.008(2) 0.012(2)
    C13 0.062(3) 0.045(3) 0.045(3) 0.018(3) 0.000(3) 0.011(2)
    C14 0.064(4) 0.055(3) 0.064(4) 0.024(3) 0.003(3) 0.021(3)
    C15 0.057(3) 0.047(3) 0.051(3) 0.013(3) 0.000(3) 0.007(2)
    C16 0.061(4) 0.068(4) 0.050(3) 0.010(3) -0.012(3) 0.008(3)
    C17 0.116(6) 0.100(5) 0.066(4) 0.044(5) -0.026(4) 0.020(4)
    C18 0.045(3) 0.042(3) 0.028(2) 0.015(2) 0.007(2) 0.007(2)
    C19 0.031(2) 0.036(2) 0.025(2) 0.0098(19) 0.0027(19) 0.0014(18)
    C20 0.037(2) 0.032(2) 0.028(2) 0.011(2) 0.010(2) 0.0064(18)
    C21 0.031(2) 0.036(2) 0.023(2) 0.0097(19) 0.0040(18) 0.0026(18)
    C22 0.031(2) 0.029(2) 0.025(2) 0.0075(18) 0.0042(18) 0.0046(17)
    C23 0.032(2) 0.038(2) 0.023(2) 0.0083(19) -0.0010(19) -0.0006(18)
    C24 0.037(2) 0.031(2) 0.029(2) 0.0049(19) 0.009(2) 0.0075(18)
    C25 0.034(2) 0.037(2) 0.025(2) 0.0109(19) 0.0058(19) 0.0095(18)
    C26 0.031(2) 0.039(2) 0.023(2) 0.0079(19) 0.0018(19) 0.0027(18)
    C27 0.036(2) 0.030(2) 0.030(2) 0.0043(19) 0.009(2) 0.0082(18)
    C28 0.041(3) 0.058(3) 0.037(3) 0.011(2) 0.007(2) 0.020(2)
    C29 0.053(3) 0.088(4) 0.039(3) 0.017(3) 0.016(3) 0.030(3)
    C30 0.041(3) 0.064(3) 0.032(3) 0.020(2) 0.000(2) 0.009(2)
    C31 0.039(3) 0.063(3) 0.035(3) 0.018(2) 0.010(2) 0.017(2)
    C32 0.087(5) 0.172(8) 0.034(3) 0.036(5) 0.010(3) 0.041(4)
    C33 0.039(3) 0.034(2) 0.040(3) -0.001(2) 0.002(2) 0.009(2)
    C34 0.058(4) 0.065(4) 0.081(4) 0.017(3) 0.035(3) 0.025(3)
    F1 0.0316(15) 0.0632(19) 0.0650(19) -0.0069(14) -0.0104(14) 0.0259(15)
    F2 0.0408(15) 0.0463(15) 0.0287(14) -0.0043(12) -0.0032(12) 0.0033(11)
    N1 0.030(2) 0.036(2) 0.033(2) 0.0028(16) 0.0018(17) 0.0088(16)
    N2 0.033(2) 0.0335(19) 0.0283(19) 0.0057(16) 0.0042(16) 0.0056(15)
    N3 0.047(2) 0.035(2) 0.037(2) 0.0076(18) -0.0031(19) 0.0106(17)
    N4 0.031(2) 0.044(2) 0.0250(19) 0.0082(17) 0.0037(16) 0.0092(16)
    N5 0.057(3) 0.076(3) 0.036(2) 0.021(2) 0.008(2) 0.029(2)
    N6 0.066(3) 0.064(3) 0.036(2) 0.024(2) -0.001(2) 0.012(2)
    O1 0.048(2) 0.050(2) 0.0382(19) 0.0058(16) -0.0005(16) 0.0188(16)
    O2 0.045(2) 0.060(2) 0.056(2) -0.0112(18) -0.0173(18) 0.0176(19)
    O3 0.0338(17) 0.0449(18) 0.050(2) 0.0094(15) 0.0090(15) 0.0234(16)
    O4 0.044(2) 0.062(2) 0.0362(19) 0.0011(18) -0.0042(16) 0.0091(16)
    O5 0.057(2) 0.062(2) 0.0329(18) 0.0001(18) 0.0008(17) 0.0185(17)
    O6 0.050(2) 0.0478(19) 0.0239(16) -0.0036(16) 0.0012(15) 0.0107(14)
    O7 0.047(2) 0.059(2) 0.0323(19) 0.0187(19) 0.0018(17) 0.0074(16)
    O8 0.278(8) 0.100(4) 0.153(5) 0.064(5) -0.051(5) 0.028(4)
    O9 0.205(6) 0.206(6) 0.208(6) 0.133(5) 0.109(5) 0.106(5)
_geom_special_details
;
 All esds (except the esd in the dihedral angle between two l.s. planes)
 are estimated using the full covariance matrix.  The cell esds are taken
 into account individually in the estimation of esds in distances, angles
 and torsion angles; correlations between esds in cell parameters are only
 used when they are defined by crystal symmetry.  An approximate (isotropic)
 treatment of cell esds is used for estimating esds involving l.s. planes.
;
loop_
    _geom_bond_atom_site_label_1
    _geom_bond_atom_site_label_2
    _geom_bond_site_symmetry_2
    _geom_bond_distance
    _geom_bond_publ_flag
    Zn1 O6 . 1.981(3) ?
    Zn1 O3 . 1.993(3) ?
    Zn1 O1 . 2.004(3) ?
    Zn1 O5 . 2.037(3) ?
    Zn1 O7 . 2.061(4) ?
    C1 O2 . 1.226(5) ?
    C1 O1 . 1.280(5) ?
    C1 C2 . 1.508(6) ?
    C2 C6 . 1.371(6) ?
    C2 C3 . 1.438(6) ?
    C3 O3 . 1.267(5) ?
    C3 C4 . 1.451(6) ?
    C4 C12 . 1.399(6) ?
    C4 C5 . 1.401(6) ?
    C5 N1 . 1.385(5) ?
    C5 C9 . 1.413(6) ?
    C6 N1 . 1.342(5) ?
    C6 H6A . 0.930 ?
    C7 N1 . 1.481(5) ?
    C7 C8 . 1.506(7) ?
    C7 H7A . 0.970 ?
    C7 H7B . 0.970 ?
    C8 H8A . 0.960 ?
    C8 H8B . 0.960 ?
    C8 H8C . 0.960 ?
    C9 C10 . 1.386(6) ?
    C9 H9A . 0.930 ?
    C10 N3 . 1.397(5) ?
    C10 C11 . 1.416(6) ?
    C11 C12 . 1.345(6) ?
    C11 F1 . 1.354(5) ?
    C12 H12A . 0.930 ?
    C13 N3 . 1.446(6) ?
    C13 C14 . 1.518(7) ?
    C13 H13A . 0.970 ?
    C13 H13B . 0.970 ?
    C14 N6 . 1.431(6) ?
    C14 H14A . 0.970 ?
    C14 H14B . 0.970 ?
    C15 N3 . 1.451(6) ?
    C15 C16 . 1.494(7) ?
    C15 H15A . 0.970 ?
    C15 H15B . 0.970 ?
    C16 N6 . 1.459(7) ?
    C16 H16A . 0.970 ?
    C16 H16B . 0.970 ?
    C17 N6 . 1.458(7) ?
    C17 H17A . 0.960 ?
    C17 H17B . 0.960 ?
    C17 H17C . 0.960 ?
    C18 O4 . 1.231(5) ?
    C18 O5 . 1.278(5) ?
    C18 C19 . 1.499(6) ?
    C19 C23 . 1.371(6) ?
    C19 C20 . 1.422(6) ?
    C20 O6 . 1.272(5) ?
    C20 C21 . 1.461(6) ?
    C21 C22 . 1.398(6) ?
    C21 C27 . 1.413(6) ?
    C22 N2 . 1.400(5) ?
    C22 C24 . 1.401(6) ?
    C23 N2 . 1.339(5) ?
    C23 H23A . 0.930 ?
    C24 C25 . 1.385(6) ?
    C24 H24A . 0.930 ?
    C25 N4 . 1.395(5) ?
    C25 C26 . 1.416(6) ?
    C26 C27 . 1.348(6) ?
    C26 F2 . 1.365(4) ?
    C27 H27A . 0.930 ?
    C28 N4 . 1.448(5) ?
    C28 C29 . 1.525(6) ?
    C28 H28A . 0.970 ?
    C28 H28B . 0.970 ?
    C29 N5 . 1.457(7) ?
    C29 H29A . 0.970 ?
    C29 H29B . 0.970 ?
    C30 N5 . 1.448(6) ?
    C30 C31 . 1.508(6) ?
    C30 H30A . 0.970 ?
    C30 H30B . 0.970 ?
    C31 N4 . 1.481(6) ?
    C31 H31A . 0.970 ?
    C31 H31B . 0.970 ?
    C32 N5 . 1.477(7) ?
    C32 H32A . 0.960 ?
    C32 H32B . 0.960 ?
    C32 H32C . 0.960 ?
    C33 N2 . 1.486(5) ?
    C33 C34 . 1.494(7) ?
    C33 H33A . 0.970 ?
    C33 H33B . 0.970 ?
    C34 H34A . 0.960 ?
    C34 H34B . 0.960 ?
    C34 H34C . 0.960 ?
    O7 H7 . 0.850(10)
                    ?
    O7 H8 . 0.850(10)
                    ?
    O8 H8WA . 0.85 ?
    O8 H8WB . 0.85 ?
    O9 H9WA . 0.85 ?
    O9 H9WB . 0.85 ?
loop_
    _geom_angle_atom_site_label_1
    _geom_angle_atom_site_label_2
    _geom_angle_atom_site_label_3
    _geom_angle_site_symmetry_1
    _geom_angle_site_symmetry_3
    _geom_angle
    _geom_angle_publ_flag
    O6 Zn1 O3 . . 141.09(14) ?
    O6 Zn1 O1 . . 90.79(12) ?
    O3 Zn1 O1 . . 90.58(13) ?
    O6 Zn1 O5 . . 87.57(13) ?
    O3 Zn1 O5 . . 85.48(13) ?
    O1 Zn1 O5 . . 171.47(15) ?
    O6 Zn1 O7 . . 115.15(14) ?
    O3 Zn1 O7 . . 103.44(13) ?
    O1 Zn1 O7 . . 95.14(15) ?
    O5 Zn1 O7 . . 93.13(15) ?
    O2 C1 O1 . . 123.3(4) ?
    O2 C1 C2 . . 117.9(4) ?
    O1 C1 C2 . . 118.8(4) ?
    C6 C2 C3 . . 118.0(4) ?
    C6 C2 C1 . . 116.6(4) ?
    C3 C2 C1 . . 125.4(4) ?
    O3 C3 C2 . . 125.3(4) ?
    O3 C3 C4 . . 118.7(4) ?
    C2 C3 C4 . . 116.0(4) ?
    C12 C4 C5 . . 118.3(4) ?
    C12 C4 C3 . . 119.9(4) ?
    C5 C4 C3 . . 121.8(4) ?
    N1 C5 C4 . . 118.9(4) ?
    N1 C5 C9 . . 120.8(4) ?
    C4 C5 C9 . . 120.2(4) ?
    N1 C6 C2 . . 125.7(4) ?
    N1 C6 H6A . . 117.1 ?
    C2 C6 H6A . . 117.1 ?
    N1 C7 C8 . . 112.8(4) ?
    N1 C7 H7A . . 109.0 ?
    C8 C7 H7A . . 109.0 ?
    N1 C7 H7B . . 109.0 ?
    C8 C7 H7B . . 109.0 ?
    H7A C7 H7B . . 107.8 ?
    C7 C8 H8A . . 109.5 ?
    C7 C8 H8B . . 109.5 ?
    H8A C8 H8B . . 109.5 ?
    C7 C8 H8C . . 109.5 ?
    H8A C8 H8C . . 109.5 ?
    H8B C8 H8C . . 109.5 ?
    C10 C9 C5 . . 120.9(4) ?
    C10 C9 H9A . . 119.6 ?
    C5 C9 H9A . . 119.6 ?
    C9 C10 N3 . . 123.0(4) ?
    C9 C10 C11 . . 116.9(4) ?
    N3 C10 C11 . . 120.1(4) ?
    C12 C11 F1 . . 119.1(4) ?
    C12 C11 C10 . . 122.9(4) ?
    F1 C11 C10 . . 118.0(4) ?
    C11 C12 C4 . . 120.8(4) ?
    C11 C12 H12A . . 119.6 ?
    C4 C12 H12A . . 119.6 ?
    N3 C13 C14 . . 109.9(4) ?
    N3 C13 H13A . . 109.7 ?
    C14 C13 H13A . . 109.7 ?
    N3 C13 H13B . . 109.7 ?
    C14 C13 H13B . . 109.7 ?
    H13A C13 H13B . . 108.2 ?
    N6 C14 C13 . . 111.0(4) ?
    N6 C14 H14A . . 109.4 ?
    C13 C14 H14A . . 109.4 ?
    N6 C14 H14B . . 109.4 ?
    C13 C14 H14B . . 109.4 ?
    H14A C14 H14B . . 108.0 ?
    N3 C15 C16 . . 112.4(4) ?
    N3 C15 H15A . . 109.1 ?
    C16 C15 H15A . . 109.1 ?
    N3 C15 H15B . . 109.1 ?
    C16 C15 H15B . . 109.1 ?
    H15A C15 H15B . . 107.9 ?
    N6 C16 C15 . . 111.5(4) ?
    N6 C16 H16A . . 109.3 ?
    C15 C16 H16A . . 109.3 ?
    N6 C16 H16B . . 109.3 ?
    C15 C16 H16B . . 109.3 ?
    H16A C16 H16B . . 108.0 ?
    N6 C17 H17A . . 109.5 ?
    N6 C17 H17B . . 109.5 ?
    H17A C17 H17B . . 109.5 ?
    N6 C17 H17C . . 109.5 ?
    H17A C17 H17C . . 109.5 ?
    H17B C17 H17C . . 109.5 ?
    O4 C18 O5 . . 122.9(4) ?
    O4 C18 C19 . . 119.5(4) ?
    O5 C18 C19 . . 117.6(4) ?
    C23 C19 C20 . . 118.7(4) ?
    C23 C19 C18 . . 117.1(4) ?
    C20 C19 C18 . . 124.2(4) ?
    O6 C20 C19 . . 127.0(4) ?
    O6 C20 C21 . . 117.0(4) ?
    C19 C20 C21 . . 116.0(4) ?
    C22 C21 C27 . . 118.6(4) ?
    C22 C21 C20 . . 122.0(4) ?
    C27 C21 C20 . . 119.4(4) ?
    C21 C22 N2 . . 118.0(4) ?
    C21 C22 C24 . . 120.5(4) ?
    N2 C22 C24 . . 121.4(4) ?
    N2 C23 C19 . . 125.1(4) ?
    N2 C23 H23A . . 117.5 ?
    C19 C23 H23A . . 117.5 ?
    C25 C24 C22 . . 121.4(4) ?
    C25 C24 H24A . . 119.3 ?
    C22 C24 H24A . . 119.3 ?
    C24 C25 N4 . . 123.9(4) ?
    C24 C25 C26 . . 116.1(4) ?
    N4 C25 C26 . . 119.9(4) ?
    C27 C26 F2 . . 117.8(4) ?
    C27 C26 C25 . . 124.1(4) ?
    F2 C26 C25 . . 118.1(3) ?
    C26 C27 C21 . . 119.2(4) ?
    C26 C27 H27A . . 120.4 ?
    C21 C27 H27A . . 120.4 ?
    N4 C28 C29 . . 108.7(4) ?
    N4 C28 H28A . . 110.0 ?
    C29 C28 H28A . . 110.0 ?
    N4 C28 H28B . . 110.0 ?
    C29 C28 H28B . . 110.0 ?
    H28A C28 H28B . . 108.3 ?
    N5 C29 C28 . . 111.8(4) ?
    N5 C29 H29A . . 109.3 ?
    C28 C29 H29A . . 109.3 ?
    N5 C29 H29B . . 109.3 ?
    C28 C29 H29B . . 109.3 ?
    H29A C29 H29B . . 107.9 ?
    N5 C30 C31 . . 110.1(4) ?
    N5 C30 H30A . . 109.6 ?
    C31 C30 H30A . . 109.6 ?
    N5 C30 H30B . . 109.6 ?
    C31 C30 H30B . . 109.6 ?
    H30A C30 H30B . . 108.2 ?
    N4 C31 C30 . . 111.0(4) ?
    N4 C31 H31A . . 109.4 ?
    C30 C31 H31A . . 109.4 ?
    N4 C31 H31B . . 109.4 ?
    C30 C31 H31B . . 109.4 ?
    H31A C31 H31B . . 108.0 ?
    N5 C32 H32A . . 109.5 ?
    N5 C32 H32B . . 109.5 ?
    H32A C32 H32B . . 109.5 ?
    N5 C32 H32C . . 109.5 ?
    H32A C32 H32C . . 109.5 ?
    H32B C32 H32C . . 109.5 ?
    N2 C33 C34 . . 112.1(4) ?
    N2 C33 H33A . . 109.2 ?
    C34 C33 H33A . . 109.2 ?
    N2 C33 H33B . . 109.2 ?
    C34 C33 H33B . . 109.2 ?
    H33A C33 H33B . . 107.9 ?
    C33 C34 H34A . . 109.5 ?
    C33 C34 H34B . . 109.5 ?
    H34A C34 H34B . . 109.5 ?
    C33 C34 H34C . . 109.5 ?
    H34A C34 H34C . . 109.5 ?
    H34B C34 H34C . . 109.5 ?
    C6 N1 C5 . . 119.4(4) ?
    C6 N1 C7 . . 118.8(3) ?
    C5 N1 C7 . . 121.8(4) ?
    C23 N2 C22 . . 119.9(4) ?
    C23 N2 C33 . . 119.2(3) ?
    C22 N2 C33 . . 120.9(3) ?
    C10 N3 C13 . . 116.8(4) ?
    C10 N3 C15 . . 115.3(4) ?
    C13 N3 C15 . . 112.3(4) ?
    C25 N4 C28 . . 118.1(3) ?
    C25 N4 C31 . . 116.8(3) ?
    C28 N4 C31 . . 110.2(4) ?
    C30 N5 C29 . . 108.8(4) ?
    C30 N5 C32 . . 109.9(4) ?
    C29 N5 C32 . . 110.2(5) ?
    C14 N6 C17 . . 112.5(5) ?
    C14 N6 C16 . . 109.2(4) ?
    C17 N6 C16 . . 112.4(5) ?
    C1 O1 Zn1 . . 130.2(3) ?
    C3 O3 Zn1 . . 124.2(3) ?
    C18 O5 Zn1 . . 133.8(3) ?
    C20 O6 Zn1 . . 128.6(3) ?
    Zn1 O7 H7 . . 105(4) ?
    Zn1 O7 H8 . . 103(5) ?
    H7 O7 H8 . . 105(2) ?
    H8WA O8 H8WB . . 104.6 ?
    H9WA O9 H9WB . . 143.6 ?
loop_
    _geom_torsion_atom_site_label_1
    _geom_torsion_atom_site_label_2
    _geom_torsion_atom_site_label_3
    _geom_torsion_atom_site_label_4
    _geom_torsion_site_symmetry_1
    _geom_torsion_site_symmetry_2
    _geom_torsion_site_symmetry_3
    _geom_torsion_site_symmetry_4
    _geom_torsion
    _geom_torsion_publ_flag
    O2 C1 C2 C6 . . . . 8.5(6) ?
    O1 C1 C2 C6 . . . . -170.6(4) ?
    O2 C1 C2 C3 . . . . -173.3(5) ?
    O1 C1 C2 C3 . . . . 7.6(7) ?
    C6 C2 C3 O3 . . . . -177.9(4) ?
    C1 C2 C3 O3 . . . . 3.9(7) ?
    C6 C2 C3 C4 . . . . 2.9(6) ?
    C1 C2 C3 C4 . . . . -175.3(4) ?
    O3 C3 C4 C12 . . . . -2.7(6) ?
    C2 C3 C4 C12 . . . . 176.6(4) ?
    O3 C3 C4 C5 . . . . 178.8(4) ?
    C2 C3 C4 C5 . . . . -1.9(6) ?
    C12 C4 C5 N1 . . . . -178.2(4) ?
    C3 C4 C5 N1 . . . . 0.3(6) ?
    C12 C4 C5 C9 . . . . 0.3(6) ?
    C3 C4 C5 C9 . . . . 178.8(4) ?
    C3 C2 C6 N1 . . . . -2.7(7) ?
    C1 C2 C6 N1 . . . . 175.7(4) ?
    N1 C5 C9 C10 . . . . 179.2(4) ?
    C4 C5 C9 C10 . . . . 0.7(7) ?
    C5 C9 C10 N3 . . . . 178.0(4) ?
    C5 C9 C10 C11 . . . . -0.8(7) ?
    C9 C10 C11 C12 . . . . -0.2(7) ?
    N3 C10 C11 C12 . . . . -179.1(4) ?
    C9 C10 C11 F1 . . . . 178.6(4) ?
    N3 C10 C11 F1 . . . . -0.3(7) ?
    F1 C11 C12 C4 . . . . -177.5(4) ?
    C10 C11 C12 C4 . . . . 1.3(7) ?
    C5 C4 C12 C11 . . . . -1.3(7) ?
    C3 C4 C12 C11 . . . . -179.8(4) ?
    N3 C13 C14 N6 . . . . -58.7(6) ?
    N3 C15 C16 N6 . . . . 53.0(7) ?
    O4 C18 C19 C23 . . . . 3.3(6) ?
    O5 C18 C19 C23 . . . . -177.6(4) ?
    O4 C18 C19 C20 . . . . -174.7(4) ?
    O5 C18 C19 C20 . . . . 4.3(7) ?
    C23 C19 C20 O6 . . . . 175.3(4) ?
    C18 C19 C20 O6 . . . . -6.6(7) ?
    C23 C19 C20 C21 . . . . -6.0(6) ?
    C18 C19 C20 C21 . . . . 172.1(4) ?
    O6 C20 C21 C22 . . . . -177.3(4) ?
    C19 C20 C21 C22 . . . . 3.8(6) ?
    O6 C20 C21 C27 . . . . 3.9(6) ?
    C19 C20 C21 C27 . . . . -174.9(4) ?
    C27 C21 C22 N2 . . . . 179.5(4) ?
    C20 C21 C22 N2 . . . . 0.8(6) ?
    C27 C21 C22 C24 . . . . -2.1(6) ?
    C20 C21 C22 C24 . . . . 179.2(4) ?
    C20 C19 C23 N2 . . . . 3.8(7) ?
    C18 C19 C23 N2 . . . . -174.4(4) ?
    C21 C22 C24 C25 . . . . 1.7(6) ?
    N2 C22 C24 C25 . . . . -179.9(4) ?
    C22 C24 C25 N4 . . . . 176.9(4) ?
    C22 C24 C25 C26 . . . . 0.9(6) ?
    C24 C25 C26 C27 . . . . -3.4(7) ?
    N4 C25 C26 C27 . . . . -179.6(4) ?
    C24 C25 C26 F2 . . . . 176.2(4) ?
    N4 C25 C26 F2 . . . . 0.0(6) ?
    F2 C26 C27 C21 . . . . -176.5(4) ?
    C25 C26 C27 C21 . . . . 3.1(7) ?
    C22 C21 C27 C26 . . . . -0.3(6) ?
    C20 C21 C27 C26 . . . . 178.5(4) ?
    N4 C28 C29 N5 . . . . -59.3(6) ?
    N5 C30 C31 N4 . . . . 58.4(5) ?
    C2 C6 N1 C5 . . . . 1.0(7) ?
    C2 C6 N1 C7 . . . . -179.3(4) ?
    C4 C5 N1 C6 . . . . 0.2(6) ?
    C9 C5 N1 C6 . . . . -178.2(4) ?
    C4 C5 N1 C7 . . . . -179.5(4) ?
    C9 C5 N1 C7 . . . . 2.0(6) ?
    C8 C7 N1 C6 . . . . -101.6(5) ?
    C8 C7 N1 C5 . . . . 78.1(5) ?
    C19 C23 N2 C22 . . . . 1.1(7) ?
    C19 C23 N2 C33 . . . . -179.8(4) ?
    C21 C22 N2 C23 . . . . -3.3(6) ?
    C24 C22 N2 C23 . . . . 178.3(4) ?
    C21 C22 N2 C33 . . . . 177.5(4) ?
    C24 C22 N2 C33 . . . . -0.9(6) ?
    C34 C33 N2 C23 . . . . -95.9(5) ?
    C34 C33 N2 C22 . . . . 83.2(5) ?
    C9 C10 N3 C13 . . . . -16.3(7) ?
    C11 C10 N3 C13 . . . . 162.5(4) ?
    C9 C10 N3 C15 . . . . 119.0(5) ?
    C11 C10 N3 C15 . . . . -62.3(6) ?
    C14 C13 N3 C10 . . . . -170.1(4) ?
    C14 C13 N3 C15 . . . . 53.3(6) ?
    C16 C15 N3 C10 . . . . 171.2(4) ?
    C16 C15 N3 C13 . . . . -51.6(6) ?
    C24 C25 N4 C28 . . . . -11.3(6) ?
    C26 C25 N4 C28 . . . . 164.6(4) ?
    C24 C25 N4 C31 . . . . 123.7(5) ?
    C26 C25 N4 C31 . . . . -60.4(5) ?
    C29 C28 N4 C25 . . . . -165.5(4) ?
    C29 C28 N4 C31 . . . . 56.7(5) ?
    C30 C31 N4 C25 . . . . 163.9(4) ?
    C30 C31 N4 C28 . . . . -57.8(5) ?
    C31 C30 N5 C29 . . . . -58.7(5) ?
    C31 C30 N5 C32 . . . . -179.4(5) ?
    C28 C29 N5 C30 . . . . 60.1(6) ?
    C28 C29 N5 C32 . . . . -179.4(5) ?
    C13 C14 N6 C17 . . . . -174.2(5) ?
    C13 C14 N6 C16 . . . . 60.2(6) ?
    C15 C16 N6 C14 . . . . -57.2(6) ?
    C15 C16 N6 C17 . . . . 177.2(6) ?
    O2 C1 O1 Zn1 . . . . -175.5(4) ?
    C2 C1 O1 Zn1 . . . . 3.5(6) ?
    O6 Zn1 O1 C1 . . . . -157.3(4) ?
    O3 Zn1 O1 C1 . . . . -16.2(4) ?
    O7 Zn1 O1 C1 . . . . 87.4(4) ?
    C2 C3 O3 Zn1 . . . . -24.5(6) ?
    C4 C3 O3 Zn1 . . . . 154.6(3) ?
    O6 Zn1 O3 C3 . . . . 118.0(3) ?
    O1 Zn1 O3 C3 . . . . 26.0(3) ?
    O5 Zn1 O3 C3 . . . . -161.5(3) ?
    O7 Zn1 O3 C3 . . . . -69.4(3) ?
    O4 C18 O5 Zn1 . . . . -173.9(3) ?
    C19 C18 O5 Zn1 . . . . 7.1(7) ?
    O6 Zn1 O5 C18 . . . . -11.8(5) ?
    O3 Zn1 O5 C18 . . . . -153.5(5) ?
    O7 Zn1 O5 C18 . . . . 103.3(5) ?
    C19 C20 O6 Zn1 . . . . -2.7(7) ?
    C21 C20 O6 Zn1 . . . . 178.6(3) ?
    O3 Zn1 O6 C20 . . . . 88.7(4) ?
    O1 Zn1 O6 C20 . . . . -179.4(4) ?
    O5 Zn1 O6 C20 . . . . 9.0(4) ?
    O7 Zn1 O6 C20 . . . . -83.4(4) ?
loop_
    _geom_hbond_atom_site_label_D
    _geom_hbond_atom_site_label_H
    _geom_hbond_atom_site_label_A
    _geom_hbond_site_symmetry_A
    _geom_hbond_distance_DH
    _geom_hbond_distance_HA
    _geom_hbond_distance_DA
    _geom_hbond_angle_DHA
    O7 H7 O5 2_646 0.850(10)
                           1.790(10)
                                   2.638(5) 176(6)
    O8 H8WA N5 . 0.85 2.21 3.063(9) 179.1
    O8 H8WB O1 2_747 0.85 2.20 3.054(7) 179.0
    O9 H9WA N6 . 0.85 1.99 2.843(9) 179.7
data_global
_journal_date_recd_electronic     2007-12-06
_journal_date_accepted     2007-12-24
_journal_name_full     'Acta Crystallographica, Section E'
_journal_year     2008
_journal_volume     64
_journal_issue      2
_journal_page_first     m302
_journal_page_last     m302
_journal_paper_category     QM
_journal_coeditor_code     BI2272
_publ_contact_author_name     'Professor Zhe An'
_publ_contact_author_address
;
School of Pharmaceutical Science,
Harbin Medical University,
Harbin, 150086
People's Republic of China
;
_publ_contact_author_email     anzhe6409@sina.com
_publ_contact_author_fax     '086 451 86689271'
_publ_contact_author_phone     '086 451 86689271'
_publ_section_title
;\
Aquabis[1-ethyl-6-fluoro-7-(4-methylpiperazin-1-yl)-4-oxo-1,4-dihydroquinoline-\
3-carboxylato]zinc(II) dihydrate
;
loop_
    _publ_author_name
    _publ_author_address
    'Wei Qi'
;
School of Pharmaceutical Science,
Harbin Medical University,
Harbin 150086
People's Republic of China
;
    'Jing Huang'
;
School of Pharmaceutical Science,
Harbin Medical University,
Harbin 150086
People's Republic of China
;
    'Zhe An'
;
School of Pharmaceutical Science,
Harbin Medical University,
Harbin 150086
People's Republic of China
;
