# Supplementary material for: Aqua­bis[1-ethyl-6-fluoro-7-(4-methyl­piperazin-1-yl)-4-oxo-1,4-dihydro­quinoline-3-carboxyl­ato]zinc(II) dihydrate
Source: Acta Crystallogr Sect E Struct Rep Online. 2008 Jan 9;64(Pt 2):m302. doi: 10.1107/S1600536807068298 (PMC2960459; doi:10.1107/S1600536807068298)
Supplement: Supplementary file 2 [file e-64-0m302-Isup2.hkl]

# 
# h,k,l, Fc-squared, Fo-squared, sigma(Fo-squared) and status flag 
# 
data_I
_shelx_title '    I in space group P-1' 
_shelx_refln_list_code          4 
_shelx_F_calc_maximum      236.87 
_exptl_crystal_F_000       820.00 
_reflns_d_resolution_high  0.8409 
 
loop_ 
 _symmetry_equiv_pos_as_xyz 
 'x, y, z' 
 '-x, -y, -z' 
 
_cell_length_a    10.0046 
_cell_length_b    10.9372 
_cell_length_c    18.2738 
_cell_angle_alpha  96.933 
_cell_angle_beta  102.839 
_cell_angle_gamma 111.699 
 
_shelx_F_squared_multiplier     1.000 
 
loop_ 
 _refln_index_h 
 _refln_index_k 
 _refln_index_l 
 _refln_F_squared_calc 
 _refln_F_squared_meas 
 _refln_F_squared_sigma 
 _refln_observed_status 
   1   0   0    12362.92    12364.14    146.35 o 
   2   0   0     4377.53     5109.99     53.82 o 
   3   0   0     2778.69     2600.21     56.30 o 
   4   0   0     4697.12     4906.84     48.10 o 
   6   0   0       26.67       34.93     22.98 o 
   7   0   0      271.07      246.58     24.54 o 
   8   0   0       62.63       38.09     15.89 o 
   9   0   0      646.20      663.17     36.93 o 
  10   0   0       98.70       91.24     26.32 o 
 -10   1   0      202.88      165.45     36.82 o 
  -9   1   0        0.61       -9.14     12.49 o 
  -8   1   0      290.60      327.77     45.47 o 
  -7   1   0      224.72      204.34     20.18 o 
  -6   1   0      471.63      560.41     25.50 o 
  -5   1   0       20.12        8.31      9.58 o 
  -4   1   0      701.05      746.13     22.56 o 
  -3   1   0     1465.15     1347.82     27.10 o 
  -2   1   0     2664.37     2961.65     49.19 o 
  -1   1   0     6923.81     6926.20     87.00 o 
   1   1   0     1544.18     1062.43     21.88 o 
   2   1   0     8090.93     7857.16     77.12 o 
   3   1   0     1908.83     1936.47     26.16 o 
   4   1   0      441.07      561.44     16.12 o 
   5   1   0     1778.32     1911.57     31.59 o 
   6   1   0        2.83      -10.39     11.26 o 
   7   1   0        1.79       -5.13     14.13 o 
   8   1   0        1.08       -4.34     13.93 o 
   9   1   0       25.56       36.68     18.80 o 
  10   1   0       43.81       43.59     19.47 o 
 -11   2   0       79.50       71.18     32.72 o 
 -10   2   0        1.67      -19.04     19.04 o 
  -9   2   0      303.30      317.12     39.78 o 
  -8   2   0      403.77      363.35     39.39 o 
  -7   2   0      145.86      165.01     26.86 o 
  -6   2   0     1197.22     1466.44     55.54 o 
  -5   2   0       63.92       75.17     16.68 o 
  -4   2   0       37.58       16.97      7.53 o 
  -2   2   0     3585.48     3483.29     58.82 o 
  -1   2   0     3033.04     3231.67     48.20 o 
   0   2   0     7919.05     8219.58    100.46 o 
   1   2   0     1275.72     1549.64     20.30 o 
   2   2   0     1342.17     1422.15     21.49 o 
   3   2   0      151.32      145.05      9.64 o 
   4   2   0     2166.63     1906.20     30.93 o 
   5   2   0      400.51      365.62     19.25 o 
   6   2   0      449.14      468.78     27.08 o 
   7   2   0      115.79      135.07     20.25 o 
   8   2   0      575.12      551.39     34.30 o 
   9   2   0        1.84       -5.58     21.66 o 
 -11   3   0        9.90       22.32     27.69 o 
 -10   3   0       23.47        7.77     22.93 o 
  -9   3   0      163.11      201.29     35.56 o 
  -8   3   0      137.94      103.30     26.75 o 
  -7   3   0      395.82      393.40     36.17 o 
  -6   3   0     2144.26     2135.80     67.57 o 
  -5   3   0        2.10       -2.47      8.02 o 
  -4   3   0       10.98        6.89     10.73 o 
  -2   3   0      496.16      481.04     21.61 o 
  -1   3   0      351.98      341.83     12.80 o 
   0   3   0      736.32      699.91     13.18 o 
   1   3   0     2279.96     1974.67     25.05 o 
   2   3   0      225.26      258.79     26.11 o 
   3   3   0     2755.00     2849.74     38.14 o 
   4   3   0     1475.37     1537.24     41.23 o 
   5   3   0        1.36       -5.54     14.67 o 
   6   3   0       84.96       68.29     17.85 o 
   7   3   0      500.08      639.39     49.46 o 
   8   3   0      312.10      255.51     38.68 o 
   9   3   0       50.46       61.22     29.00 o 
 -11   4   0       58.27       20.19     26.64 o 
 -10   4   0       68.76      132.14     35.45 o 
  -9   4   0      443.52      489.25     45.74 o 
  -8   4   0       63.17       61.22     24.08 o 
  -7   4   0      233.06      257.81     30.25 o 
  -6   4   0     1782.46     1813.87     63.63 o 
  -5   4   0      451.53      368.93     28.45 o 
  -4   4   0     5682.58     5164.59     96.30 o 
  -3   4   0       86.90       60.35     11.60 o 
  -2   4   0     1012.20     1024.68     21.26 o 
  -1   4   0     2193.79     2076.21     56.54 o 
   0   4   0      408.62      497.81     18.59 o 
   1   4   0       11.67       13.63      6.30 o 
   2   4   0      866.20      841.95     20.26 o 
   3   4   0     1747.61     1805.31     33.50 o 
   4   4   0        0.36       -7.65     10.09 o 
   5   4   0      263.04      306.11     22.25 o 
   6   4   0      839.97      817.53     51.86 o 
   7   4   0      400.30      421.07     43.99 o 
   8   4   0      144.72      123.98     32.17 o 
 -11   5   0       59.00       52.96     30.14 o 
 -10   5   0      153.86       93.83     31.79 o 
  -9   5   0       11.98       18.49     20.90 o 
  -8   5   0      552.75      595.45     45.63 o 
  -7   5   0       21.29       -8.86     14.83 o 
  -6   5   0      360.83      437.56     32.89 o 
  -5   5   0      881.52      841.06     41.20 o 
  -4   5   0     1111.99     1225.85     42.89 o 
  -3   5   0       68.45       51.86     14.67 o 
  -2   5   0      285.55      306.91     14.00 o 
  -1   5   0     1986.39     1858.55     30.13 o 
   0   5   0      360.24      330.16     11.26 o 
   1   5   0     1156.43     1133.99     21.12 o 
   2   5   0      610.06      635.95     19.20 o 
   3   5   0      171.54      228.20     30.36 o 
   4   5   0      265.73      313.88     23.66 o 
   5   5   0      545.09      523.61     29.74 o 
   6   5   0      398.34      420.63     42.84 o 
   7   5   0        7.63       -3.28     19.59 o 
 -11   6   0        1.55       -4.71     25.00 o 
 -10   6   0       52.00       73.92     28.84 o 
  -9   6   0       30.85       10.56     19.97 o 
  -8   6   0       25.80       46.84     22.54 o 
  -7   6   0        0.16      -13.73     13.73 o 
  -6   6   0      603.77      499.10     36.88 o 
  -5   6   0     2318.71     2185.76     65.54 o 
  -4   6   0       12.96       23.42     13.08 o 
  -3   6   0      277.60      182.49     12.72 o 
  -2   6   0      497.37      475.17     18.17 o 
  -1   6   0       58.30      100.80     15.17 o 
   0   6   0     1373.14     1453.20     26.89 o 
   1   6   0      174.79      160.61     17.41 o 
   2   6   0       15.13       27.30     14.03 o 
   3   6   0     2574.71     2679.22     57.68 o 
   4   6   0     1134.41     1180.98     41.97 o 
   5   6   0       14.53        5.06     14.60 o 
   6   6   0       17.32        2.68     22.82 o 
   7   6   0      136.51      157.25     34.69 o 
 -11   7   0       20.49       -5.97     22.76 o 
 -10   7   0       10.58        8.86     25.66 o 
  -9   7   0       44.89       45.36     22.65 o 
  -8   7   0       28.83      -10.89     18.33 o 
  -7   7   0      531.74      508.19     28.18 o 
  -6   7   0       18.94       21.77     18.00 o 
  -5   7   0       36.95       31.90     16.36 o 
  -4   7   0      604.93      709.23     24.77 o 
  -3   7   0     1094.46     1135.59     28.95 o 
  -2   7   0      186.83      153.79     11.08 o 
  -1   7   0       56.49       40.23     12.57 o 
   0   7   0      334.78      316.58     22.71 o 
   1   7   0      239.07      275.21     25.27 o 
   2   7   0      826.05      805.68     34.25 o 
   3   7   0      719.82      695.90     39.45 o 
   4   7   0      107.34      119.39     20.33 o 
   5   7   0        8.96      -20.19     22.38 o 
   6   7   0       58.91       29.17     25.16 o 
 -11   8   0        7.03      -11.06     27.03 o 
 -10   8   0       84.97       71.18     31.52 o 
  -9   8   0        0.92        5.25     20.08 o 
  -8   8   0        3.51      -16.14     16.14 o 
  -7   8   0       48.61       74.29     21.64 o 
  -6   8   0       78.46       68.78     21.72 o 
  -5   8   0      543.45      611.44     26.08 o 
  -4   8   0      365.43      382.34     52.58 o 
  -3   8   0      391.93      355.61     42.02 o 
  -2   8   0      183.26      150.46     19.00 o 
  -1   8   0     1539.78     1626.03     82.29 o 
   0   8   0      224.92      242.78     22.64 o 
   1   8   0      732.51      685.68     33.13 o 
   2   8   0       75.76       48.10     17.44 o 
   3   8   0      834.65      802.89     36.94 o 
   4   8   0       15.25       14.51     17.75 o 
 -10   9   0       15.96        5.25     22.65 o 
  -9   9   0       29.14       44.86     24.57 o 
  -8   9   0        4.31        5.36     15.86 o 
  -7   9   0      248.74      226.22     21.95 o 
  -6   9   0        3.35       11.19     12.84 o 
  -5   9   0      823.74      846.70     43.99 o 
  -4   9   0      500.96      527.69     28.04 o 
  -3   9   0       99.05      122.29     18.96 o 
  -2   9   0      534.01      637.67     31.07 o 
  -1   9   0       47.70       28.93     19.32 o 
   0   9   0       52.46       51.08     17.37 o 
   1   9   0      166.82      153.47     21.67 o 
   2   9   0       18.78        9.96     22.93 o 
   3   9   0        1.17        5.91     23.53 o 
   4   9   0        7.86       51.60     29.87 o 
 -10  10   0        1.39      -20.62     20.62 o 
  -9  10   0       31.07       -7.33     18.55 o 
  -8  10   0       17.17       36.67     14.90 o 
  -7  10   0       64.98       81.78     27.63 o 
  -6  10   0      214.26      240.56     28.70 o 
  -5  10   0      283.24      318.98     27.00 o 
  -4  10   0        2.68      -10.71     13.21 o 
  -3  10   0      217.61      211.19     23.08 o 
  -2  10   0      210.25      228.37     34.08 o 
  -1  10   0       89.28       65.00     25.88 o 
   0  10   0        3.88       27.69     23.53 o 
   1  10   0        1.44      -19.81     19.81 o 
   2  10   0       97.73       58.60     29.92 o 
   3  10   0       36.44       14.39     27.14 o 
  -9  11   0        6.76       17.87     14.98 o 
  -8  11   0       35.94       64.78     25.49 o 
  -7  11   0       14.78       14.70     15.63 o 
  -6  11   0       25.48       36.39     23.47 o 
  -5  11   0        0.87       13.68     20.35 o 
  -4  11   0       63.42       81.80     28.24 o 
  -3  11   0       65.89      123.11     31.08 o 
  -2  11   0        6.97        3.83     19.87 o 
  -1  11   0      170.28      165.29     36.06 o 
   0  11   0       48.08       46.02     26.64 o 
   1  11   0        1.98       20.24     25.77 o 
  -8  12   0       38.51       99.31     32.28 o 
  -7  12   0        4.51       -2.95     21.77 o 
  -6  12   0        1.57        1.37     21.72 o 
  -5  12   0       31.40       48.31     26.86 o 
  -4  12   0       32.29       24.35     22.21 o 
  -3  12   0        0.04       -7.38     22.82 o 
  -2  12   0       53.15       60.52     30.09 o 
  -1  12   0      127.54      150.73     37.92 o 
   1 -12   1       22.67       48.75     28.13 o 
   2 -12   1        6.93      -18.22     18.22 o 
   3 -12   1        8.49       24.84     24.13 o 
   4 -12   1       32.83       39.01     23.47 o 
   5 -12   1        0.36       33.60     24.74 o 
   6 -12   1        1.35       -1.37     21.77 o 
   7 -12   1       14.00        0.05     23.15 o 
   8 -12   1        8.20       26.72     44.21 o 
  -1 -11   1       21.36      -17.73     23.42 o 
   0 -11   1      106.69      127.65     34.90 o 
   1 -11   1        0.19       31.90     24.94 o 
   2 -11   1        0.81       10.84     19.21 o 
   3 -11   1      103.02      109.16     27.85 o 
   4 -11   1      109.61      128.14     21.76 o 
   5 -11   1       15.04       31.55     27.44 o 
   6 -11   1       21.01       33.32     25.05 o 
   7 -11   1      128.13      233.52     34.47 o 
   8 -11   1        0.55        8.04     21.50 o 
   9 -11   1       43.66       74.46     24.78 o 
  -3 -10   1        9.87       -2.08     24.52 o 
  -2 -10   1       23.81       25.05     22.87 o 
  -1 -10   1      723.53      688.13     54.88 o 
   0 -10   1       61.79       69.11     25.66 o 
   1 -10   1       94.25       59.20     18.28 o 
   2 -10   1      236.86      242.57     23.58 o 
   3 -10   1      174.93      178.23     44.62 o 
   4 -10   1       72.94       64.55     17.05 o 
   5 -10   1       19.42       51.00     22.60 o 
   6 -10   1       99.99      107.07     25.55 o 
   7 -10   1        5.39       18.25     12.53 o 
   8 -10   1      135.04      189.27     35.51 o 
   9 -10   1       35.40       78.68     26.10 o 
  10 -10   1       11.10      -14.17     18.77 o 
  -4  -9   1        0.14        8.15     24.46 o 
  -3  -9   1       41.50       36.28     18.53 o 
  -2  -9   1      216.17      235.87     41.53 o 
  -1  -9   1      387.90      460.57     29.58 o 
   0  -9   1        1.56       -7.58     14.56 o 
   1  -9   1     1039.45     1073.37     53.95 o 
   2  -9   1      303.42      339.42     60.78 o 
   3  -9   1        5.05       16.30     21.45 o 
   4  -9   1      354.67      345.08     33.49 o 
   5  -9   1       56.68       71.50     28.92 o 
   6  -9   1        7.62       -9.76      9.76 o 
   7  -9   1      263.45      238.83     29.49 o 
   8  -9   1      111.60      126.17     26.75 o 
   9  -9   1       40.10       32.72     23.97 o 
  10  -9   1       65.20       25.44     24.08 o 
  -5  -8   1        1.87       16.74     26.59 o 
  -4  -8   1      103.78      102.76     21.79 o 
  -3  -8   1      621.48      617.01     75.97 o 
  -2  -8   1        0.74      -19.45     22.60 o 
  -1  -8   1       97.65       98.47     19.60 o 
   0  -8   1      561.73      549.67     29.43 o 
   1  -8   1     1189.54     1187.65     38.41 o 
   2  -8   1        3.94       -3.39     20.19 o 
   3  -8   1     1101.41     1128.74     48.53 o 
   4  -8   1      617.43      684.64     25.98 o 
   5  -8   1        6.89        2.40      8.06 o 
   6  -8   1      174.51      179.46     24.19 o 
   7  -8   1      116.83      142.58     24.89 o 
   8  -8   1       58.56       72.00     23.09 o 
   9  -8   1      106.87      111.12     29.38 o 
  10  -8   1       39.11       78.57     29.98 o 
  11  -8   1        0.42      -11.65     22.93 o 
  -6  -7   1        3.17       10.73     24.35 o 
  -5  -7   1      112.55      163.65     35.07 o 
  -4  -7   1       83.44       97.73     19.36 o 
  -3  -7   1     3386.63     3273.49     66.87 o 
  -2  -7   1       77.62       79.75     31.71 o 
  -1  -7   1      324.36      380.01     24.35 o 
   0  -7   1      414.11      483.94     25.35 o 
   1  -7   1     1085.16     1179.38     34.94 o 
   2  -7   1     1268.78     1408.06     30.18 o 
   3  -7   1     2588.76     2257.33     41.08 o 
   4  -7   1      106.13       92.14     12.59 o 
   5  -7   1      381.55      338.24     19.59 o 
   6  -7   1        8.39        1.97     13.51 o 
   7  -7   1        0.35       11.27     17.89 o 
   8  -7   1      119.25      142.58     27.52 o 
   9  -7   1       16.81       17.23     20.73 o 
  10  -7   1       55.49       57.83     28.18 o 
  11  -7   1        5.12        7.71     27.25 o 
  -7  -6   1       28.32       10.01     23.86 o 
  -6  -6   1       37.98       60.95     28.24 o 
  -5  -6   1      992.22     1157.31     43.65 o 
  -4  -6   1       10.62       17.69     15.34 o 
  -3  -6   1      357.40      344.58     24.41 o 
  -2  -6   1     1533.19     1570.41     71.84 o 
  -1  -6   1       18.54        5.10     20.73 o 
   0  -6   1      302.82      276.52     18.45 o 
   1  -6   1      265.32      288.46     12.94 o 
   2  -6   1     1100.72     1067.40     24.64 o 
   3  -6   1      458.34      460.83     17.99 o 
   4  -6   1      576.65      627.24     31.68 o 
   5  -6   1     4612.51     4393.14     67.53 o 
   6  -6   1      117.41       83.06     20.24 o 
   7  -6   1      222.77      192.21     27.30 o 
   8  -6   1        2.15       11.60     18.82 o 
   9  -6   1      472.66      454.40     46.07 o 
  10  -6   1      190.00      213.06     38.24 o 
  11  -6   1       31.16       31.24     31.08 o 
  -8  -5   1        1.45      -10.95     22.32 o 
  -7  -5   1       43.97       20.90     24.84 o 
  -6  -5   1      513.38      531.16     46.62 o 
  -5  -5   1      141.36      139.88     19.88 o 
  -4  -5   1     1616.61     1647.04     44.62 o 
  -3  -5   1     2666.76     2609.29     52.30 o 
  -2  -5   1       29.56       40.14     12.14 o 
  -1  -5   1      101.55      119.44      7.65 o 
   0  -5   1      455.71      500.25     16.27 o 
   1  -5   1      761.85      767.73     21.69 o 
   2  -5   1     1209.62     1195.42     26.04 o 
   3  -5   1     1700.83     1621.56     31.82 o 
   4  -5   1     1657.14     1720.15     52.47 o 
   5  -5   1      221.48      277.83     25.77 o 
   6  -5   1       32.85       36.06     16.68 o 
   7  -5   1     1891.81     1998.36     71.35 o 
   8  -5   1      522.82      392.96     39.83 o 
   9  -5   1       92.51       60.52     25.11 o 
  10  -5   1      536.44      647.92     56.20 o 
  11  -5   1       25.00       70.41     34.41 o 
  -8  -4   1        4.60       -9.69     22.27 o 
  -7  -4   1      452.78      423.21     42.52 o 
  -6  -4   1      637.28      616.19     47.38 o 
  -5  -4   1       22.54       44.96     30.17 o 
  -4  -4   1     1800.86     1868.05     34.05 o 
  -3  -4   1      195.14      174.42     13.32 o 
  -2  -4   1       64.98       60.19      9.08 o 
  -1  -4   1     3194.49     2781.56     30.36 o 
   0  -4   1      257.82      423.21     10.87 o 
   1  -4   1      152.56      123.42     17.10 o 
   2  -4   1      316.30      270.20     12.32 o 
   3  -4   1     5008.83     5330.37     90.55 o 
   4  -4   1      343.31      371.56     18.40 o 
   5  -4   1      173.86      191.33     22.21 o 
   6  -4   1      271.68      237.40     27.14 o 
   7  -4   1      176.76      226.57     29.92 o 
   8  -4   1       50.53       35.89     23.80 o 
   9  -4   1       41.44       46.89     25.00 o 
  10  -4   1        6.92       15.60     24.30 o 
  11  -4   1       16.27        6.57     29.22 o 
  -9  -3   1        0.09        0.16     23.20 o 
  -8  -3   1      390.00      325.82     41.04 o 
  -7  -3   1       55.17       72.44     25.77 o 
  -6  -3   1      413.20      379.56     26.35 o 
  -5  -3   1      326.29      367.72     18.04 o 
  -4  -3   1     1177.29      966.47     23.32 o 
  -3  -3   1      165.98      183.70     11.17 o 
  -2  -3   1      558.72      580.63     18.35 o 
  -1  -3   1      813.99     1015.05     18.05 o 
   0  -3   1     2262.49     2614.47    152.92 o 
   1  -3   1     4464.97     4719.83     88.80 o 
   2  -3   1      196.73      238.50     16.96 o 
   4  -3   1     2727.25     2460.80     61.55 o 
   5  -3   1       33.68       22.76     13.62 o 
   6  -3   1      162.01      187.12     25.16 o 
   7  -3   1       35.68       60.24     20.73 o 
   8  -3   1      499.79      511.35     45.25 o 
   9  -3   1       15.36       11.32     23.04 o 
  10  -3   1       63.22       74.03     30.91 o 
  11  -3   1       50.98       40.05     30.58 o 
  -9  -2   1      188.50      197.52     37.37 o 
  -8  -2   1      213.47      264.82     25.69 o 
  -7  -2   1       72.34       62.64     25.47 o 
  -6  -2   1      887.08      860.69     32.47 o 
  -5  -2   1      380.49      418.09     18.11 o 
  -4  -2   1      126.24      122.67      9.93 o 
  -3  -2   1     2606.59     2923.72     34.81 o 
  -2  -2   1     5911.49     5585.75     48.63 o 
  -1  -2   1     2621.42     2024.96     26.29 o 
   1  -2   1     3456.55     3262.76     34.33 o 
   2  -2   1        4.24       28.62     10.51 o 
   4  -2   1     2052.35     2204.52     57.39 o 
   5  -2   1        3.59        8.92     12.58 o 
   7  -2   1     1240.23     1287.74     59.15 o 
   8  -2   1       48.50       83.54     27.41 o 
   9  -2   1       84.43       51.75     26.26 o 
  10  -2   1       55.23       83.27     30.42 o 
  11  -2   1       65.03        9.74     29.49 o 
 -10  -1   1      143.63      178.75     36.71 o 
  -9  -1   1      117.56      118.91     23.64 o 
  -8  -1   1        0.10        3.05     13.73 o 
  -7  -1   1        7.45       15.04     14.63 o 
  -6  -1   1      665.55      706.74     29.55 o 
  -5  -1   1     1602.52     1477.64     26.28 o 
  -4  -1   1      637.11      659.19     16.56 o 
  -3  -1   1     2180.11     2168.89     27.27 o 
  -2  -1   1     2939.21     3376.76     55.21 o 
  -1  -1   1     3526.79     3786.57     51.65 o 
   1  -1   1     4164.17     4254.31     59.09 o 
   2  -1   1     1181.81      859.77     27.69 o 
   3  -1   1      121.48       99.49     11.73 o 
   4  -1   1      139.55      115.60     12.47 o 
   5  -1   1      877.42      828.76     27.77 o 
   6  -1   1     2471.42     2668.65     54.76 o 
   7  -1   1       48.40       36.35     14.33 o 
   8  -1   1        1.08        9.56     14.10 o 
   9  -1   1        9.51       -0.99     21.01 o 
  10  -1   1      151.77      152.65     38.40 o 
 -10   0   1      252.76      232.11     27.60 o 
  -9   0   1      114.01       86.19     34.47 o 
  -8   0   1      425.52      464.84     29.86 o 
  -7   0   1      129.70      117.06     22.98 o 
  -6   0   1      176.69      189.16     17.81 o 
  -5   0   1     2394.63     2260.16     45.13 o 
  -4   0   1     2144.12     2368.19     65.30 o 
  -3   0   1     2056.62     1647.89     24.42 o 
  -2   0   1     7921.06     8593.85     79.75 o 
  -1   0   1    11140.83    11142.82    132.52 o 
   2   0   1     4535.53     4201.79     48.34 o 
   3   0   1        5.71        7.31      5.25 o 
   4   0   1     2882.90     3064.55     37.41 o 
   5   0   1       58.23       24.92     16.58 o 
   6   0   1      345.85      360.69     22.98 o 
   7   0   1       34.47       15.44     23.47 o 
   8   0   1      431.49      381.84     28.20 o 
   9   0   1      315.87      347.92     30.12 o 
  10   0   1       56.33       31.90     33.38 o 
 -11   1   1       82.41       56.73     30.86 o 
 -10   1   1       40.06       -6.95     15.09 o 
  -9   1   1      224.54      221.61     25.33 o 
  -8   1   1       66.50       68.57     17.07 o 
  -7   1   1      279.50      320.62     28.54 o 
  -6   1   1      739.01      932.29     31.36 o 
  -5   1   1     1613.03     1507.68     35.77 o 
  -4   1   1      641.20      667.40     21.50 o 
  -2   1   1    10843.45    11032.79    140.23 o 
  -1   1   1     5261.27     5549.93     73.65 o 
   0   1   1     3834.40     4487.67     60.13 o 
   1   1   1     5020.12     4499.71     65.98 o 
   2   1   1    14505.22    14504.45    102.92 o 
   3   1   1      177.70      186.89      9.74 o 
   4   1   1     3252.86     3209.54     40.10 o 
   5   1   1       45.44       76.10      9.97 o 
   6   1   1       39.40       57.80     14.73 o 
   7   1   1      224.14      238.31     23.78 o 
   8   1   1        4.63        1.04     17.10 o 
   9   1   1       41.61       52.55     25.77 o 
  10   1   1       30.89       13.86     36.44 o 
 -11   2   1        8.99      -21.34     21.34 o 
 -10   2   1      242.61      250.31     39.56 o 
  -9   2   1      271.90      386.11     41.64 o 
  -8   2   1        2.33       10.01     13.66 o 
  -7   2   1      276.94      303.29     22.08 o 
  -6   2   1      473.36      433.27     22.44 o 
  -5   2   1     1884.77     1987.71     40.83 o 
  -4   2   1       58.56       32.97     15.71 o 
  -2   2   1    44467.13    41525.59    489.25 o 
  -1   2   1     2452.72     2800.02     45.14 o 
   0   2   1     8689.76     8645.57    284.76 o 
   1   2   1     7076.66     6823.38     55.30 o 
   2   2   1      117.81      122.04      8.55 o 
   3   2   1     2265.08     2401.86     33.13 o 
   4   2   1      300.49      289.10     14.47 o 
   5   2   1      147.26      121.77     16.37 o 
   6   2   1      312.75      268.49     23.79 o 
   7   2   1      138.70      175.15     22.18 o 
   8   2   1       98.41      104.03     21.34 o 
   9   2   1       21.40       32.23     22.93 o 
 -11   3   1       34.99       47.98     29.98 o 
 -10   3   1       42.39       46.56     27.19 o 
  -9   3   1      134.46      164.36     32.39 o 
  -8   3   1      241.73      237.89     32.50 o 
  -7   3   1     2222.84     2364.56     78.35 o 
  -6   3   1     1096.31     1145.65     34.81 o 
  -5   3   1        0.23       -9.25     10.18 o 
  -4   3   1      360.95      234.07     20.29 o 
  -3   3   1     6488.81     6277.84    100.18 o 
  -2   3   1    24472.86    23866.70    280.25 o 
  -1   3   1     3771.77     3639.91     61.69 o 
   0   3   1     8228.56     8805.38     67.39 o 
   1   3   1       40.43       29.63      6.44 o 
   2   3   1     3116.09     2879.60     35.93 o 
   3   3   1      874.31      703.84     20.62 o 
   4   3   1        7.58       -1.97     10.41 o 
   5   3   1        5.79       -1.69     10.52 o 
   6   3   1      265.13      316.33     25.63 o 
   7   3   1      105.02      125.24     29.49 o 
   8   3   1        2.18       18.93     22.21 o 
   9   3   1       41.42       65.82     28.24 o 
 -11   4   1       91.72      137.93     35.34 o 
 -10   4   1      213.45      274.39     41.75 o 
  -9   4   1      158.40      135.97     31.57 o 
  -8   4   1     2123.29     2158.78     79.93 o 
  -7   4   1      975.99      923.42     35.25 o 
  -6   4   1      325.35      347.43     30.97 o 
  -5   4   1       18.34        0.93     12.64 o 
  -4   4   1     1481.35     1478.69     46.02 o 
  -3   4   1       15.66       19.92     10.12 o 
  -2   4   1     1567.11     1285.79     23.38 o 
  -1   4   1      178.06      292.33     10.46 o 
   0   4   1      240.00      278.31     17.34 o 
   1   4   1      483.63      433.82     14.37 o 
   2   4   1     3584.94     3788.66     45.00 o 
   3   4   1      394.47      464.70     19.39 o 
   4   4   1       48.90       58.85     12.25 o 
   5   4   1      259.54      236.53     20.84 o 
   6   4   1      481.42      544.62     44.37 o 
   7   4   1       60.93       67.52     26.92 o 
   8   4   1       20.96       50.83     26.21 o 
 -11   5   1       48.35       64.57     29.38 o 
 -10   5   1       10.28       11.00     21.94 o 
  -9   5   1      580.32      582.05     47.43 o 
  -8   5   1      302.76      420.74     40.21 o 
  -7   5   1        4.29        1.86     16.85 o 
  -6   5   1     1578.07     1543.53     59.20 o 
  -5   5   1      266.61      227.22     24.89 o 
  -4   5   1        3.77       -9.58      9.58 o 
  -3   5   1       52.37       95.56     10.00 o 
  -2   5   1     2346.93     2681.19     40.66 o 
  -1   5   1       14.13       19.30      6.18 o 
   0   5   1      342.25      333.18     12.66 o 
   1   5   1     2046.66     1945.02     29.73 o 
   2   5   1      312.19      292.01     14.58 o 
   3   5   1       19.82       16.86     13.71 o 
   4   5   1        3.24        7.92     14.39 o 
   5   5   1      952.12     1002.54     37.31 o 
   6   5   1        3.44       57.06     24.41 o 
   7   5   1      123.04      111.18     31.57 o 
 -11   6   1       46.50       30.97     27.58 o 
 -10   6   1       34.32       63.36     28.73 o 
  -9   6   1       58.76       71.07     25.99 o 
  -8   6   1        0.60        5.36     19.48 o 
  -7   6   1        3.95      -16.63     16.63 o 
  -6   6   1     1869.88     1820.76     63.69 o 
  -5   6   1       64.51       56.03     16.63 o 
  -4   6   1      704.60      756.03     35.56 o 
  -3   6   1     2533.67     2520.58     41.19 o 
  -2   6   1      370.72      301.90     12.89 o 
  -1   6   1      572.56      585.75     16.59 o 
   0   6   1      575.31      580.00     16.98 o 
   1   6   1       95.04      113.36     15.71 o 
   2   6   1      964.02      916.37     32.85 o 
   3   6   1      824.91      837.48     34.52 o 
   4   6   1      392.36      454.25     28.97 o 
   5   6   1       18.28       27.65     15.85 o 
   6   6   1      120.61      159.70     32.89 o 
 -11   7   1       61.23       57.72     32.23 o 
 -10   7   1        1.05        4.76     23.80 o 
  -9   7   1        2.02       40.60     23.47 o 
  -8   7   1       10.37       20.84     14.87 o 
  -7   7   1      139.05      158.12     28.24 o 
  -6   7   1       80.72       95.48     22.93 o 
  -5   7   1       63.14       91.27     19.43 o 
  -4   7   1      447.00      373.57     19.09 o 
  -3   7   1      296.46      290.10     14.20 o 
  -2   7   1       75.06       60.19      9.43 o 
  -1   7   1     1216.06     1214.70     48.69 o 
   0   7   1      785.41      845.88     31.80 o 
   1   7   1      102.57      147.80     19.46 o 
   2   7   1     1127.71     1082.01     49.10 o 
   3   7   1        9.83       30.04     16.08 o 
   4   7   1        2.77        6.43     19.12 o 
   5   7   1       74.20      117.69     21.02 o 
 -11   8   1       49.61        3.99     28.07 o 
 -10   8   1        0.60       59.70     26.86 o 
  -9   8   1        6.55       29.06     22.98 o 
  -8   8   1       36.07       28.71     24.84 o 
  -7   8   1       92.97      107.02     25.93 o 
  -6   8   1       67.36       29.11     19.87 o 
  -5   8   1      179.92      209.01     17.45 o 
  -4   8   1        1.95       -0.05      8.12 o 
  -3   8   1       90.86       88.41     15.59 o 
  -2   8   1      626.79      717.25     29.87 o 
  -1   8   1      682.89      671.29     30.75 o 
   0   8   1      426.31      428.49     27.43 o 
   1   8   1     1127.53     1202.29     41.23 o 
   2   8   1      181.47      204.27     22.74 o 
   3   8   1       57.99       30.69     25.00 o 
   4   8   1      208.25      155.33     34.41 o 
 -10   9   1       33.36       49.19     28.67 o 
  -9   9   1       37.28       55.76     25.38 o 
  -8   9   1      100.74      112.49     19.52 o 
  -7   9   1       19.68       24.37     13.47 o 
  -6   9   1       59.80       56.37     11.86 o 
  -5   9   1        0.76        7.79      9.79 o 
  -4   9   1       42.37       78.64     16.26 o 
  -3   9   1     1019.43     1028.02     37.95 o 
  -2   9   1      161.50      144.50     20.85 o 
  -1   9   1        7.24        3.33     18.38 o 
   0   9   1        1.57       -2.57     21.28 o 
   1   9   1      745.86      831.04     56.24 o 
   2   9   1      131.16      134.05     32.67 o 
   3   9   1       49.57       56.03     27.25 o 
   4   9   1       19.40       11.38     25.33 o 
 -10  10   1       53.97       46.84     30.03 o 
  -9  10   1        1.17       11.76     22.27 o 
  -8  10   1       31.70       56.59     13.90 o 
  -7  10   1      415.39      491.41     23.64 o 
  -6  10   1        2.41       -7.90     21.83 o 
  -5  10   1       11.67       -4.32     17.18 o 
  -4  10   1       24.83       28.24     20.79 o 
  -3  10   1       45.03       44.81     23.36 o 
  -2  10   1        2.28       24.84     21.83 o 
  -1  10   1       10.75      -11.76     19.26 o 
   0  10   1        1.55       -3.06     22.82 o 
   1  10   1       22.91       -4.27     22.32 o 
   2  10   1      226.12      271.11     44.10 o 
  -9  11   1        7.79       -5.75     19.48 o 
  -7  11   1       75.46      107.57     26.86 o 
  -6  11   1       32.27       61.11     25.60 o 
  -5  11   1        1.52      -17.73     17.73 o 
  -4  11   1       33.42       43.38     22.82 o 
  -3  11   1        0.69       25.49     22.16 o 
  -2  11   1        1.14      -17.95     17.95 o 
  -1  11   1       28.33       38.73     25.71 o 
   0  11   1        4.52       -5.03     20.40 o 
   1  11   1       31.35        1.43     25.88 o 
  -7  12   1       42.72       41.64     26.15 o 
  -6  12   1        6.35       -1.70     22.16 o 
  -5  12   1       60.08       47.27     27.58 o 
  -4  12   1        1.57      -19.59     19.59 o 
  -3  12   1       93.75      117.47     32.28 o 
  -2  12   1        2.72      -20.08     20.08 o 
  -1  12   1       70.40       93.06     35.62 o 
   1 -12   2        6.99      -12.20     19.26 o 
   2 -12   2        0.93      -19.15     19.15 o 
   3 -12   2       32.97       10.56     20.08 o 
   4 -12   2       20.09       29.65     21.77 o 
   5 -12   2        7.86       -5.54     15.22 o 
   6 -12   2        9.57       38.20     27.74 o 
   7 -12   2        0.41       -8.86     24.24 o 
   8 -12   2        0.02       29.17     26.75 o 
  -1 -11   2      233.88      246.10     40.82 o 
   0 -11   2       87.14       76.65     28.24 o 
   1 -11   2        5.20       -6.30     18.88 o 
   2 -11   2      324.77      256.54     26.11 o 
   3 -11   2      219.80      219.07     38.87 o 
   4 -11   2        0.06        0.55     24.68 o 
   5 -11   2      269.42      218.04     35.07 o 
   6 -11   2      269.47      277.29     37.15 o 
   7 -11   2       10.82       31.79     23.15 o 
   8 -11   2      131.08      113.75     29.22 o 
   9 -11   2       75.99       78.30     27.63 o 
  -3 -10   2        0.30        1.97     24.84 o 
  -2 -10   2      364.24      344.79     30.54 o 
  -1 -10   2      113.81      107.15     23.34 o 
   0 -10   2       24.18       12.79     42.81 o 
   1 -10   2      135.29      140.01     31.08 o 
   2 -10   2      189.44      204.38     22.65 o 
   3 -10   2        0.47      -21.45     21.45 o 
   4 -10   2       85.61       93.78     27.30 o 
   5 -10   2       50.64       51.11     24.19 o 
   6 -10   2        1.92       30.75     21.88 o 
   7 -10   2      134.31      121.57     17.84 o 
   8 -10   2      142.64      137.25     19.99 o 
   9 -10   2       83.37       81.25     24.63 o 
  10 -10   2        1.50       -6.94     18.82 o 
  -4  -9   2       31.13       57.40     19.40 o 
  -3  -9   2      332.75      354.68     29.64 o 
  -2  -9   2      132.89      146.38     22.73 o 
  -1  -9   2      196.12      196.60     23.25 o 
   0  -9   2       27.54        6.42     14.07 o 
   1  -9   2      407.44      495.85     29.42 o 
   2  -9   2      125.48      112.11     29.00 o 
   3  -9   2       33.21       49.84     24.35 o 
   4  -9   2        6.38       -4.65     19.26 o 
   5  -9   2       95.68       71.21     13.98 o 
   6  -9   2      306.40      331.18     25.22 o 
   7  -9   2       91.64       64.89     20.95 o 
   8  -9   2       40.41       58.38     21.99 o 
   9  -9   2        3.78      -15.27     15.27 o 
  10  -9   2       40.44       60.57     25.05 o 
  -5  -8   2       46.15       35.18     26.86 o 
  -4  -8   2      430.02      405.04     47.98 o 
  -3  -8   2      818.05      824.09     37.57 o 
  -2  -8   2        6.15        4.83     14.47 o 
  -1  -8   2      553.44      588.59     30.79 o 
   0  -8   2      131.71      185.29     30.12 o 
   1  -8   2      149.73      198.06     29.32 o 
   2  -8   2       12.04      -16.36     19.70 o 
   3  -8   2       88.28       63.47     21.34 o 
   4  -8   2       83.29       84.58     12.37 o 
   5  -8   2      187.34      213.22     19.51 o 
   6  -8   2      873.78      783.78     42.13 o 
   7  -8   2       32.09       28.56     17.56 o 
   8  -8   2       36.62       48.69     21.01 o 
   9  -8   2       87.46       59.59     24.52 o 
  10  -8   2      104.03      133.83     33.60 o 
  -6  -7   2        7.02       49.90     30.14 o 
  -5  -7   2      143.38      194.24     36.50 o 
  -4  -7   2      111.39      152.83     21.49 o 
  -3  -7   2       32.58       29.39     15.44 o 
  -2  -7   2       78.30       60.40     17.19 o 
  -1  -7   2      673.23      609.02     51.52 o 
   0  -7   2       93.39       99.55     16.29 o 
   1  -7   2     1697.04     1747.23     59.97 o 
   2  -7   2      206.51      193.18     12.39 o 
   3  -7   2        3.49        3.28      9.33 o 
   4  -7   2       13.59       24.06     17.70 o 
   5  -7   2      303.55      278.38     25.44 o 
   6  -7   2      327.17      339.77     30.03 o 
   7  -7   2       89.47       68.17     22.98 o 
   8  -7   2      181.63      205.72     32.45 o 
   9  -7   2        0.80      -17.18     17.18 o 
  10  -7   2      260.44      349.84     44.86 o 
  11  -7   2       41.97       45.52     31.68 o 
  -7  -6   2        1.42        8.15     24.08 o 
  -6  -6   2      362.96      412.15     47.32 o 
  -5  -6   2       91.96       87.71     29.43 o 
  -4  -6   2      234.38      272.38     35.07 o 
  -3  -6   2       21.69       25.01     27.03 o 
  -2  -6   2      617.87      597.98     27.60 o 
  -1  -6   2        8.76       20.03     11.87 o 
   0  -6   2        4.43       10.34     16.68 o 
   1  -6   2       16.28       38.09     17.62 o 
   2  -6   2      496.13      412.22     22.27 o 
   3  -6   2      276.46      230.00     14.10 o 
   4  -6   2      737.41      716.42     33.00 o 
   5  -6   2     2547.23     2398.48     65.27 o 
   6  -6   2       14.17        6.41     15.86 o 
   7  -6   2      592.04      732.94     45.69 o 
   8  -6   2      140.12      134.16     28.67 o 
   9  -6   2      230.22      313.84     40.87 o 
  10  -6   2       33.37       41.26     27.03 o 
  11  -6   2        0.57       46.51     30.97 o 
  -8  -5   2        5.40      -18.22     21.72 o 
  -7  -5   2      343.46      381.41     43.77 o 
  -6  -5   2       68.91       54.00     26.26 o 
  -5  -5   2      107.16       94.51     17.50 o 
  -4  -5   2       14.96        5.33     12.75 o 
  -3  -5   2     1111.36     1020.47     33.62 o 
  -2  -5   2        0.22       19.77     10.72 o 
  -1  -5   2     2884.86     2524.33     64.51 o 
   0  -5   2     1293.85     1134.71     43.06 o 
   1  -5   2      757.60      921.68     46.18 o 
   2  -5   2     1075.43      897.72     44.10 o 
   3  -5   2      435.96      502.35     18.82 o 
   4  -5   2     2004.85     1731.47     50.67 o 
   5  -5   2      483.42      520.43     31.90 o 
   6  -5   2      377.92      323.14     30.91 o 
   7  -5   2      223.28      249.39     31.08 o 
   8  -5   2       12.03       15.60     21.72 o 
   9  -5   2      567.93      709.20     53.56 o 
  10  -5   2       53.92      -21.72     21.72 o 
  11  -5   2       17.55       -3.33     25.60 o 
  -8  -4   2       62.11       63.52     29.11 o 
  -7  -4   2      853.59      890.96     56.79 o 
  -6  -4   2      306.35      361.83     41.15 o 
  -5  -4   2     4940.34     5032.97    204.47 o 
  -4  -4   2     2271.66     2039.02     34.49 o 
  -3  -4   2       33.62       55.44      8.96 o 
  -2  -4   2     2607.39     2641.48     32.11 o 
  -1  -4   2      486.95      588.83     30.20 o 
   0  -4   2        1.81       -3.28     12.20 o 
   1  -4   2      755.98      904.31     66.09 o 
   2  -4   2      345.95      306.30     21.34 o 
   3  -4   2     1198.55     1063.47     34.14 o 
   4  -4   2      296.44      238.22     21.01 o 
   5  -4   2      629.08      663.19     36.33 o 
   6  -4   2       45.05       57.78     19.43 o 
   7  -4   2      145.77      106.36     25.44 o 
   8  -4   2        9.64       33.60     23.91 o 
   9  -4   2      119.30       99.36     31.90 o 
  10  -4   2        7.75       -4.49     23.58 o 
  11  -4   2        0.84        1.43     25.33 o 
  -9  -3   2       41.64       -3.77     20.57 o 
  -8  -3   2      133.21      137.98     33.32 o 
  -7  -3   2      119.28      118.95     29.76 o 
  -6  -3   2      285.71      260.29     22.52 o 
  -5  -3   2     1218.44     1293.75     36.65 o 
  -4  -3   2      544.91      545.68     21.15 o 
  -3  -3   2     2291.59     2402.56     31.97 o 
  -2  -3   2     3036.97     2826.31     31.56 o 
  -1  -3   2      562.41      733.44     30.31 o 
   0  -3   2     1419.64     1634.79     42.84 o 
   1  -3   2      599.85      637.42     15.15 o 
   2  -3   2     1546.83     1592.22     38.51 o 
   3  -3   2      257.86      288.01     21.34 o 
   5  -3   2     4393.34     4292.51     94.87 o 
   6  -3   2        0.28       14.99     15.16 o 
   7  -3   2      416.50      339.88     35.95 o 
   8  -3   2      355.56      412.70     42.63 o 
   9  -3   2        6.60       32.34     26.70 o 
  10  -3   2        1.66        0.38     26.59 o 
  11  -3   2       44.85      -12.80     26.48 o 
  -9  -2   2        3.22       39.56     24.02 o 
  -8  -2   2        0.08       -9.95     23.01 o 
  -7  -2   2       40.00       44.48     16.11 o 
  -6  -2   2     1187.09     1193.17     37.20 o 
  -5  -2   2        9.43        5.25      7.19 o 
  -4  -2   2      570.12      553.58     16.24 o 
  -3  -2   2     1931.48     2008.96     27.23 o 
  -2  -2   2      144.72      222.42     10.70 o 
  -1  -2   2        1.73       -4.36      4.36 o 
   0  -2   2       96.58      116.28      7.46 o 
   1  -2   2    14318.68    14052.70    117.20 o 
   2  -2   2      898.13     1114.30     31.95 o 
   3  -2   2      954.00      770.86     30.80 o 
   4  -2   2      463.35      480.82     28.73 o 
   5  -2   2       40.30       29.60     16.58 o 
   6  -2   2      698.11      770.10     43.82 o 
   7  -2   2      234.84      202.88     31.41 o 
   8  -2   2        2.47       12.58     21.88 o 
   9  -2   2       91.62       67.52     27.74 o 
  10  -2   2       87.02       85.24     33.00 o 
 -10  -1   2       23.26        4.49     21.34 o 
  -9  -1   2        0.76        4.33     15.35 o 
  -8  -1   2       38.60       20.20     15.00 o 
  -7  -1   2      203.93      194.75     26.75 o 
  -6  -1   2       33.00       33.60     12.57 o 
  -5  -1   2      223.81      180.89     11.80 o 
  -4  -1   2     4397.87     4690.24     73.45 o 
  -3  -1   2     1578.90     1097.41     24.99 o 
  -2  -1   2      508.65      685.87     17.09 o 
  -1  -1   2     2690.37     2292.99     34.52 o 
   0  -1   2     1394.67     1602.24     27.25 o 
   1  -1   2      789.44      670.08     20.46 o 
   2  -1   2     2812.76     2406.47     49.13 o 
   3  -1   2      546.03      718.11     30.31 o 
   4  -1   2     2533.93     3090.17     73.32 o 
   5  -1   2     4103.07     4337.59     96.68 o 
   6  -1   2      224.81      209.88     28.07 o 
   7  -1   2      128.99      128.19     29.60 o 
   8  -1   2        4.63       -8.26     20.29 o 
   9  -1   2       41.35       14.06     27.41 o 
  10  -1   2       14.24        3.17     26.97 o 
 -10   0   2        1.10      -13.93     15.30 o 
  -9   0   2        0.67       10.28     13.65 o 
  -8   0   2      268.10      270.87     23.88 o 
  -7   0   2      138.29      163.49     34.44 o 
  -6   0   2      795.61      837.06     46.13 o 
  -5   0   2     1444.41     1480.13     65.62 o 
  -4   0   2      244.19      219.96     17.23 o 
  -3   0   2     6311.07     4821.18     74.06 o 
  -2   0   2      272.11      270.66     12.31 o 
  -1   0   2     1224.73     1292.18     24.63 o 
   1   0   2     7615.15     7642.18    101.76 o 
   2   0   2     1411.61     1409.15     20.81 o 
   3   0   2      373.66      417.90     17.69 o 
   4   0   2     1871.19     1992.75     41.61 o 
   5   0   2     2758.53     2857.92     52.98 o 
   6   0   2      131.80      112.06     16.73 o 
   7   0   2       73.69       64.70     17.61 o 
   8   0   2      226.74      232.84     25.88 o 
   9   0   2       77.34       66.58     33.54 o 
  10   0   2       47.80       57.83     37.59 o 
 -11   1   2       59.60       55.61     21.10 o 
 -10   1   2       21.08       43.79     18.62 o 
  -9   1   2       56.20       86.56     18.32 o 
  -8   1   2      414.41      405.63     28.87 o 
  -7   1   2        1.78        2.13     11.19 o 
  -6   1   2     3827.44     3712.67    107.05 o 
  -5   1   2       73.19       84.72     11.78 o 
  -4   1   2       11.64       -8.12     14.06 o 
  -3   1   2     4511.16     3946.83     49.47 o 
  -2   1   2      181.85      240.74     15.54 o 
  -1   1   2      288.09      340.15     13.84 o 
   0   1   2     2457.55     2048.37     37.76 o 
   1   1   2     2444.58     2453.50     34.26 o 
   2   1   2      248.00      245.80     10.47 o 
   3   1   2     1205.52     1345.51     23.80 o 
   4   1   2    11204.16    11724.72     97.94 o 
   5   1   2        5.65        9.12      8.37 o 
   6   1   2      300.42      268.90     23.13 o 
   7   1   2       93.19      100.53     20.13 o 
   8   1   2       44.34       48.24     19.29 o 
   9   1   2       15.09       18.51     18.17 o 
 -11   2   2       44.93       34.52     27.41 o 
 -10   2   2      483.87      567.27     51.05 o 
  -9   2   2       94.80       98.39     19.20 o 
  -8   2   2       54.30       71.02     17.51 o 
  -7   2   2      227.55      254.69     20.62 o 
  -6   2   2      195.05      250.45     18.13 o 
  -5   2   2       84.37       90.94     11.72 o 
  -4   2   2     1286.14      940.84     24.32 o 
  -3   2   2     1103.65     1102.67     23.31 o 
  -2   2   2    54035.11    54711.46    669.58 o 
  -1   2   2     8695.21    10294.78     91.68 o 
   0   2   2       79.62       48.42      8.48 o 
   1   2   2        5.45       -2.25      5.71 o 
   2   2   2       75.09       51.74      7.52 o 
   3   2   2     6875.75     7013.01    110.95 o 
   4   2   2     2178.51     2492.84     42.58 o 
   5   2   2      399.44      387.67     18.83 o 
   6   2   2      707.90      738.04     33.13 o 
   7   2   2       44.49       28.68     16.14 o 
   8   2   2        5.57       25.73     17.39 o 
   9   2   2       75.95       87.66     29.71 o 
 -11   3   2       14.75       45.74     27.63 o 
 -10   3   2       28.66       59.80     27.74 o 
  -9   3   2       35.41       31.68     21.12 o 
  -8   3   2      444.23      580.02     43.77 o 
  -7   3   2     1373.21     1308.31     40.51 o 
  -6   3   2      229.93      295.23     27.80 o 
  -4   3   2      950.84     1141.76     40.32 o 
  -3   3   2      383.07      475.74     15.58 o 
  -2   3   2     2030.66     1710.20     28.73 o 
  -1   3   2     1977.35     2278.52     33.50 o 
   0   3   2     1168.51      974.73     22.41 o 
   1   3   2      293.89      287.88     11.87 o 
   2   3   2     2579.59     2688.74     36.37 o 
   3   3   2        3.68        4.78      8.14 o 
   4   3   2       31.37       54.29     11.48 o 
   5   3   2      721.71      765.05     26.01 o 
   6   3   2       94.31       50.67     18.08 o 
   7   3   2       24.62       10.84     18.99 o 
   8   3   2      439.34      462.11     45.03 o 
 -11   4   2       12.47       26.37     26.81 o 
 -10   4   2       35.59       19.87     23.36 o 
  -9   4   2      228.93      242.60     35.56 o 
  -8   4   2      591.46      660.74     36.80 o 
  -7   4   2      205.50      210.54     28.62 o 
  -6   4   2      246.83      264.65     27.80 o 
  -5   4   2     4092.09     3716.87     84.53 o 
  -4   4   2     3568.51     3379.94     73.92 o 
  -3   4   2      545.94      398.23     32.64 o 
  -2   4   2     2193.55     2615.68     30.18 o 
  -1   4   2      111.02      100.36      7.62 o 
   0   4   2      967.01      934.61     18.29 o 
   1   4   2     1908.49     1754.21     27.44 o 
   2   4   2      664.19      691.23     20.62 o 
   3   4   2       17.69       11.65      9.70 o 
   4   4   2     2069.97     2155.72     47.15 o 
   5   4   2       78.63      102.12     17.42 o 
   6   4   2       26.78       57.39     24.57 o 
   7   4   2       85.74       23.47     23.58 o 
   8   4   2       11.19       49.79     26.92 o 
 -11   5   2        0.05      -11.27     25.16 o 
 -10   5   2      124.33      100.40     28.84 o 
  -9   5   2      361.08      421.07     43.71 o 
  -8   5   2       22.19       14.56     21.23 o 
  -7   5   2       47.37       51.65     21.17 o 
  -6   5   2      767.08      742.19     41.58 o 
  -5   5   2     2468.00     2557.42     69.60 o 
  -4   5   2        7.41       -1.46      7.50 o 
  -3   5   2      105.94       89.64      9.04 o 
  -2   5   2     1564.70     1466.78     23.89 o 
  -1   5   2      134.20      121.79      9.30 o 
   0   5   2     3635.09     3666.48     62.74 o 
   1   5   2       10.00       11.12      7.68 o 
   2   5   2      738.52      672.47     23.31 o 
   3   5   2      126.89      131.04     17.87 o 
   4   5   2       54.24       49.37     15.86 o 
   5   5   2        1.65       14.14     14.04 o 
   6   5   2      340.53      311.76     38.29 o 
   7   5   2       40.23       47.54     25.38 o 
 -11   6   2       95.89       86.56     31.46 o 
 -10   6   2      155.17      131.81     34.74 o 
  -9   6   2       82.66       71.78     27.19 o 
  -8   6   2      294.30      341.63     38.20 o 
  -7   6   2      465.72      473.60     38.90 o 
  -6   6   2       25.90       22.54     16.14 o 
  -5   6   2        8.50        2.40      9.55 o 
  -4   6   2     1220.29     1226.70     31.65 o 
  -3   6   2        6.11       -5.11      5.72 o 
  -2   6   2        2.65        5.15      6.44 o 
  -1   6   2      403.20      364.38     17.99 o 
   0   6   2      850.91      833.82     22.99 o 
   1   6   2        2.73       23.98     12.12 o 
   2   6   2      117.13      136.54     30.31 o 
   3   6   2       67.31       57.32     16.99 o 
   4   6   2        1.62       10.41     14.49 o 
   5   6   2      574.32      691.87     41.83 o 
   6   6   2       16.05      -11.70     19.37 o 
 -11   7   2      204.50      280.03     47.60 o 
 -10   7   2        0.08       31.73     26.81 o 
  -9   7   2       22.48       36.72     16.84 o 
  -8   7   2      352.65      382.50     41.20 o 
  -7   7   2       95.83       97.52     16.96 o 
  -6   7   2      623.72      640.83     26.87 o 
  -5   7   2      334.68      348.01     20.92 o 
  -4   7   2      910.95      870.84     22.76 o 
  -3   7   2      129.24      150.04     11.68 o 
  -2   7   2     1480.87     1430.60     28.85 o 
  -1   7   2      958.51      953.20     31.28 o 
   0   7   2       17.55       25.71     13.45 o 
   1   7   2      950.70      978.64     38.95 o 
   2   7   2      229.93      243.78     22.32 o 
   3   7   2       23.81       26.10     15.97 o 
   4   7   2      244.77      277.94     37.87 o 
   5   7   2      125.60      134.76     32.50 o 
 -11   8   2        4.66       53.02     32.28 o 
 -10   8   2        2.09      -19.81     19.81 o 
  -9   8   2       85.29       90.35     42.78 o 
  -8   8   2        5.52        2.46     19.43 o 
  -7   8   2      441.51      464.87     26.48 o 
  -6   8   2      358.40      318.30     22.27 o 
  -5   8   2      181.85      193.82     14.22 o 
  -4   8   2       40.26       28.13      9.74 o 
  -3   8   2       50.69       36.77     14.03 o 
  -2   8   2      527.40      549.27     27.28 o 
  -1   8   2        0.29       -1.51     13.52 o 
   0   8   2     1514.74     1486.25     67.74 o 
   1   8   2      144.63      212.02     34.52 o 
   2   8   2       93.38       70.69     26.97 o 
   3   8   2       64.34       71.89     27.85 o 
   4   8   2      197.51      208.35     37.15 o 
 -11   9   2        5.53      -15.05     23.86 o 
 -10   9   2       45.28       83.43     32.89 o 
  -9   9   2        0.57       11.41     15.40 o 
  -8   9   2        0.51      -14.78     19.92 o 
  -7   9   2        5.92       17.36     12.45 o 
  -6   9   2       29.01       22.80     12.12 o 
  -5   9   2        0.36       -2.57      9.01 o 
  -4   9   2      222.13      194.45     29.76 o 
  -3   9   2     1262.48     1276.69     61.99 o 
  -2   9   2       36.25       31.79     21.39 o 
  -1   9   2      378.43      379.50     41.04 o 
   0   9   2     1215.88     1323.96     68.28 o 
   1   9   2     1440.02     1510.48     76.05 o 
   2   9   2        4.60      -19.70     19.70 o 
   3   9   2      183.13      198.50     38.90 o 
 -10  10   2       20.77       41.80     28.40 o 
  -9  10   2        6.92       28.35     17.08 o 
  -8  10   2       86.43      106.04     19.11 o 
  -7  10   2        4.83        4.70     13.25 o 
  -6  10   2       42.50       38.84     19.70 o 
  -5  10   2      113.47      104.56     25.71 o 
  -4  10   2       86.58       94.87     28.24 o 
  -3  10   2       11.58      -15.81     15.81 o 
  -2  10   2      260.86      204.41     36.11 o 
  -1  10   2     1286.66     1472.90     75.72 o 
   0  10   2      446.20      371.83     44.97 o 
   1  10   2      457.45      517.04     52.08 o 
   2  10   2      347.46      289.05     45.63 o 
  -9  11   2      103.29      143.07     35.29 o 
  -7  11   2       50.14       38.40     22.32 o 
  -6  11   2      104.72      137.77     31.68 o 
  -5  11   2       68.10       30.25     25.66 o 
  -4  11   2        9.20      -14.23     19.37 o 
  -3  11   2       29.94       -2.95     22.87 o 
  -2  11   2       97.90      107.68     31.02 o 
  -1  11   2      365.77      422.72     48.64 o 
   0  11   2        9.51       -9.25     26.97 o 
  -7  12   2      139.21      187.72     38.68 o 
  -6  12   2       50.13       31.68     27.63 o 
  -5  12   2        0.99      -20.29     20.29 o 
  -4  12   2       43.87       19.70     24.41 o 
  -3  12   2        5.43        0.88     22.60 o 
  -2  12   2        0.31      -18.88     18.88 o 
   0 -12   3       21.32      -15.75     19.70 o 
   1 -12   3        0.13       -5.86     20.57 o 
   2 -12   3       20.85       15.32     24.13 o 
   3 -12   3       44.16       27.86     17.75 o 
   4 -12   3        3.93       20.11     24.49 o 
   5 -12   3       40.57        6.94     26.21 o 
   6 -12   3        3.11       -2.51     25.71 o 
   7 -12   3        1.58       21.34     24.57 o 
   8 -12   3        0.37      -11.54     24.08 o 
  -2 -11   3      223.97      273.62     43.00 o 
  -1 -11   3      132.59      152.32     24.57 o 
   0 -11   3        0.16      -14.90     14.90 o 
   1 -11   3       10.87       -3.29     39.31 o 
   2 -11   3      248.69      222.14     25.82 o 
   3 -11   3       20.01       44.32     27.85 o 
   4 -11   3      293.01      323.85     40.38 o 
   5 -11   3       10.27        3.39     24.63 o 
   6 -11   3       10.80       22.16     24.84 o 
   7 -11   3        8.46       16.19     23.09 o 
   8 -11   3       64.21       66.80     25.16 o 
   9 -11   3        0.34        3.88     20.19 o 
  -3 -10   3      106.37      120.10     23.17 o 
  -2 -10   3      215.05      261.21     27.90 o 
  -1 -10   3       82.74      101.86     31.35 o 
   0 -10   3      262.99      200.13     33.97 o 
   1 -10   3      348.37      420.94     29.61 o 
   2 -10   3        3.12       33.38     25.05 o 
   3 -10   3       45.13       89.13     29.54 o 
   4 -10   3      115.64      115.00     27.19 o 
   5 -10   3       14.46       20.03     19.81 o 
   6 -10   3       68.35       83.43     24.68 o 
   7 -10   3      258.23      289.49     34.85 o 
   8 -10   3       13.22       21.51     13.43 o 
   9 -10   3       87.64       62.54     24.30 o 
  -4  -9   3       74.33       61.85     20.76 o 
  -3  -9   3      289.53      322.11     56.57 o 
  -2  -9   3       22.02       39.69     30.94 o 
  -1  -9   3        2.33        0.59     14.06 o 
   0  -9   3     1061.93     1005.05     40.23 o 
   1  -9   3      203.97      177.28     32.78 o 
   2  -9   3      269.60      276.85     36.11 o 
   3  -9   3      622.87      595.45     44.81 o 
   4  -9   3      149.26      198.83     29.32 o 
   5  -9   3      119.49      141.06     16.39 o 
   6  -9   3      278.04      244.48     20.22 o 
   7  -9   3       24.08       16.23     12.07 o 
   8  -9   3       57.46       86.67     23.69 o 
   9  -9   3       83.23      112.98     29.38 o 
  10  -9   3       16.34        4.60     22.87 o 
  -5  -8   3       10.55        3.83     27.41 o 
  -4  -8   3      293.35      302.76     27.19 o 
  -3  -8   3        0.02       -2.28     16.49 o 
  -2  -8   3       84.55       69.10     27.41 o 
  -1  -8   3      148.30      131.83     27.66 o 
   0  -8   3       55.94       94.27     28.67 o 
   1  -8   3      115.80      124.53     28.18 o 
   2  -8   3      185.76      240.31     29.82 o 
   3  -8   3      270.11      232.37     29.17 o 
   4  -8   3        4.15       -4.13      9.53 o 
   5  -8   3     1238.10     1112.43     40.76 o 
   6  -8   3      357.07      369.43     32.06 o 
   7  -8   3       68.37       74.30     21.23 o 
   8  -8   3       65.58       58.00     23.58 o 
   9  -8   3       34.15       13.79     21.50 o 
  10  -8   3       26.46      -20.40     20.40 o 
  -6  -7   3       26.24       31.57     28.29 o 
  -5  -7   3      353.84      367.67     43.77 o 
  -4  -7   3        0.25        6.21     14.47 o 
  -3  -7   3      404.51      406.58     27.25 o 
  -2  -7   3       33.54       41.84     19.34 o 
  -1  -7   3       61.24       44.75     14.47 o 
   0  -7   3      112.66      150.19     25.99 o 
   1  -7   3      569.68      428.08     35.34 o 
   2  -7   3      275.66      335.18     17.37 o 
   3  -7   3       11.67       31.44      9.73 o 
   4  -7   3      513.83      435.00     20.99 o 
   5  -7   3       60.23       47.00     17.18 o 
   6  -7   3        0.31       23.58     16.68 o 
   7  -7   3        2.36       25.60     18.77 o 
   8  -7   3       61.54      110.68     26.64 o 
   9  -7   3      161.60      159.87     34.19 o 
  10  -7   3      304.86      298.41     44.54 o 
  11  -7   3        9.33       17.95     29.87 o 
  -7  -6   3       23.88       35.95     27.69 o 
  -6  -6   3      396.25      388.03     47.00 o 
  -5  -6   3       27.65       24.08     26.43 o 
  -4  -6   3        1.85        8.91     13.68 o 
  -3  -6   3      104.80       72.96     16.05 o 
  -2  -6   3        1.44      -10.33     10.33 o 
  -1  -6   3     1523.36     1465.39     56.20 o 
   0  -6   3      341.61      310.06     29.82 o 
   1  -6   3      664.46      663.90     16.42 o 
   2  -6   3       26.04       15.66      7.41 o 
   3  -6   3      866.23      962.19     25.79 o 
   4  -6   3     1451.27     1387.21     46.13 o 
   5  -6   3      520.42      515.01     33.11 o 
   6  -6   3       80.13       72.39     21.01 o 
   7  -6   3      169.31      163.32     28.34 o 
   8  -6   3        0.40      -17.23     17.23 o 
   9  -6   3        1.62       17.07     23.47 o 
  10  -6   3        2.04      -19.04     20.84 o 
  11  -6   3        1.12      -21.77     21.77 o 
  -8  -5   3       18.44       -1.43     23.31 o 
  -7  -5   3       50.20       95.92     30.69 o 
  -6  -5   3      704.54      725.94     54.72 o 
  -5  -5   3     3390.52     3233.74     99.64 o 
  -4  -5   3        3.28       -8.24     10.97 o 
  -3  -5   3      115.07      160.16     17.02 o 
  -2  -5   3      296.32      277.76     18.54 o 
  -1  -5   3     1535.64     1548.67     52.80 o 
   0  -5   3     1708.81     2349.90     62.15 o 
   1  -5   3     4362.66     4964.43    165.04 o 
   2  -5   3      334.46      335.67     14.56 o 
   3  -5   3     1298.06     1273.70     29.49 o 
   4  -5   3      525.52      603.77     31.35 o 
   5  -5   3      599.61      606.06     35.51 o 
   6  -5   3      118.47      114.19     23.47 o 
   7  -5   3       86.45       69.60     23.58 o 
   8  -5   3       19.46       14.39     21.99 o 
   9  -5   3      220.80      233.68     40.21 o 
  10  -5   3       19.86       17.01     27.58 o 
  11  -5   3       43.06       57.83     33.32 o 
  -8  -4   3      108.67      188.38     37.21 o 
  -7  -4   3        0.20       -0.11     19.70 o 
  -6  -4   3       24.48       38.68     27.08 o 
  -5  -4   3      773.00      866.91     32.36 o 
  -4  -4   3      301.21      303.13     19.73 o 
  -3  -4   3       77.65       72.53     12.16 o 
  -2  -4   3        6.30       25.62     14.01 o 
  -1  -4   3     2177.49     2183.30     58.21 o 
   0  -4   3     1128.66     1591.56     47.22 o 
   1  -4   3     2488.44     3066.33     38.53 o 
   2  -4   3      198.47      211.38     11.78 o 
   3  -4   3      243.58      320.52     22.32 o 
   4  -4   3      368.96      412.98     27.36 o 
   5  -4   3       19.96       51.92     18.55 o 
   6  -4   3     1544.34     1475.74     59.97 o 
   7  -4   3        8.59       32.56     21.28 o 
   8  -4   3     1470.95     1575.10     74.52 o 
   9  -4   3       13.96       12.09     26.59 o 
  10  -4   3       36.36       27.74     28.02 o 
  11  -4   3       57.63      110.30     37.98 o 
  -9  -3   3       44.06       52.30     28.02 o 
  -8  -3   3        1.90       -5.86     20.62 o 
  -7  -3   3      897.29      756.64     51.86 o 
  -6  -3   3      116.72       74.91     16.43 o 
  -5  -3   3       25.52       62.15     10.29 o 
  -4  -3   3      117.89      159.00     10.72 o 
  -3  -3   3     5541.38     5781.79     54.97 o 
  -2  -3   3      982.81     1073.87     20.61 o 
  -1  -3   3        8.65       30.97     13.62 o 
   0  -3   3    10492.22    13397.34    159.70 o 
   1  -3   3      430.22      563.88     37.10 o 
   2  -3   3      402.81      426.22     21.66 o 
   3  -3   3     1709.04     1473.71     43.38 o 
   4  -3   3      190.43      173.60     20.35 o 
   5  -3   3        0.20        9.91     14.28 o 
   6  -3   3      915.57     1017.51     52.41 o 
   7  -3   3     1248.70     1357.94     63.19 o 
   8  -3   3      138.92      148.60     33.00 o 
   9  -3   3      112.82      120.64     32.67 o 
  10  -3   3       60.16       52.91     30.86 o 
 -10  -2   3      105.03      145.10     35.45 o 
  -9  -2   3        0.89       -2.84     20.19 o 
  -8  -2   3      501.89      454.67     29.51 o 
  -7  -2   3     1104.74     1083.01     38.49 o 
  -6  -2   3      175.11      197.64     18.69 o 
  -5  -2   3      465.10      463.45     16.58 o 
  -4  -2   3     2576.86     2690.64     34.52 o 
  -3  -2   3     2872.62     2538.58     30.77 o 
  -2  -2   3     2492.45     2057.46     37.26 o 
  -1  -2   3     3831.96     3757.91     40.85 o 
   0  -2   3      851.47      918.16     19.18 o 
   1  -2   3      738.06      677.93     17.89 o 
   2  -2   3     1245.59     1168.02     34.41 o 
   3  -2   3      507.22      412.81     25.16 o 
   4  -2   3      729.37      836.85     38.40 o 
   5  -2   3      755.17      817.25     41.31 o 
   6  -2   3      227.54      180.39     28.56 o 
   7  -2   3       91.22       81.25     26.32 o 
   8  -2   3       21.02       69.86     27.69 o 
   9  -2   3      193.87      214.58     40.71 o 
  10  -2   3      244.70      232.64     43.82 o 
 -10  -1   3        9.31       13.35     22.76 o 
  -9  -1   3      206.09      234.82     40.93 o 
  -8  -1   3      610.56      597.18     31.11 o 
  -7  -1   3      287.72      326.41     24.14 o 
  -6  -1   3       29.78        3.52     10.98 o 
  -5  -1   3     2515.23     2442.87     50.92 o 
  -4  -1   3     1968.92     1907.47     46.70 o 
  -3  -1   3      787.82      531.71     22.21 o 
  -2  -1   3     1402.69     1354.21     23.97 o 
  -1  -1   3     1253.75     1189.50     19.26 o 
   1  -1   3     2067.08     1876.52     40.60 o 
   2  -1   3      868.72      959.24     34.08 o 
   3  -1   3     3283.83     3345.24     71.29 o 
   5  -1   3     1059.73     1321.00     52.41 o 
   6  -1   3       64.55       66.09     24.13 o 
   7  -1   3      145.71      180.78     33.92 o 
   8  -1   3       17.58       43.99     28.95 o 
   9  -1   3        4.60        7.77     27.47 o 
  10  -1   3       39.64       20.19     34.58 o 
 -10   0   3       69.91      120.04     22.23 o 
  -9   0   3      249.66      262.65     25.59 o 
  -8   0   3       21.09       34.43     17.34 o 
  -7   0   3      104.01       98.80     16.33 o 
  -6   0   3       72.45       50.78     22.13 o 
  -5   0   3      220.53      254.94     61.96 o 
  -4   0   3      180.12      236.31     20.11 o 
  -3   0   3       12.63       37.70      7.50 o 
  -2   0   3     1095.24     1033.59     20.94 o 
   1   0   3     2145.71     2014.73     34.03 o 
   2   0   3      161.44      166.43     19.89 o 
   3   0   3      539.76      583.20     60.41 o 
   4   0   3      443.69      379.92     20.14 o 
   5   0   3      261.89      268.85     19.93 o 
   6   0   3        8.88       10.19     14.50 o 
   7   0   3      915.37     1004.98     60.19 o 
   8   0   3       22.90       51.54     31.68 o 
   9   0   3       95.24       92.20     36.93 o 
  10   0   3       90.07       74.74     36.93 o 
 -11   1   3       16.35      -22.71     27.63 o 
 -10   1   3        5.63        1.84     14.51 o 
  -9   1   3      237.95      272.24     25.48 o 
  -8   1   3       21.42       21.50     24.71 o 
  -7   1   3      814.28      894.04     33.77 o 
  -6   1   3     1784.32     1789.93     42.21 o 
  -5   1   3        0.22       -5.55      8.26 o 
  -4   1   3     5680.63     4868.13     62.04 o 
  -3   1   3      894.18      868.01     45.66 o 
  -2   1   3    24863.52    24132.38    282.21 o 
   0   1   3     4865.87     5116.21     54.97 o 
   3   1   3     5371.90     5175.71     53.43 o 
   4   1   3      326.81      339.90     19.69 o 
   5   1   3      620.31      596.69     21.21 o 
   6   1   3      101.32       85.61     17.87 o 
   7   1   3      339.69      367.95     38.93 o 
   8   1   3      228.28      220.59     49.32 o 
   9   1   3      332.15      356.96     48.58 o 
 -11   2   3      210.65      220.83     40.05 o 
 -10   2   3      121.98      113.84     21.33 o 
  -9   2   3       31.75       33.92     16.32 o 
  -8   2   3      423.89      430.50     27.70 o 
  -7   2   3      268.42      235.26     20.18 o 
  -6   2   3      409.19      384.22     24.54 o 
  -5   2   3     2970.25     2837.69     48.50 o 
  -4   2   3       27.55       29.87      8.67 o 
  -3   2   3     9998.17    10782.57    115.91 o 
  -2   2   3    56106.83    52696.13    421.45 o 
  -1   2   3     9049.76     9149.69    133.33 o 
   0   2   3     1551.93     1365.67     27.08 o 
   1   2   3      313.09      352.92     12.37 o 
   2   2   3    12105.69    12891.16    134.33 o 
   3   2   3     8701.08     9704.13     85.67 o 
   4   2   3        5.29        2.26      8.12 o 
   5   2   3      373.64      379.79     33.68 o 
   6   2   3       31.17       39.75     12.90 o 
   7   2   3      312.10      286.07     26.14 o 
   8   2   3      294.30      267.02     77.75 o 
   9   2   3      102.12       99.14     32.67 o 
 -11   3   3        9.84       16.85     23.47 o 
 -10   3   3       31.94       16.41     22.76 o 
  -9   3   3        9.65       49.90     22.93 o 
  -8   3   3      902.84     1020.75     32.26 o 
  -7   3   3       68.63       54.87     14.22 o 
  -6   3   3      329.11      371.33     23.36 o 
  -5   3   3      300.20      245.77     23.31 o 
  -4   3   3     3784.46     3914.52     48.87 o 
  -3   3   3     7421.15     7620.10     78.13 o 
  -2   3   3     2035.52     2070.79     90.61 o 
  -1   3   3      762.15      695.82     19.22 o 
   0   3   3     5042.16     4806.47     58.82 o 
   1   3   3     3773.45     3695.93     40.93 o 
   2   3   3     2434.22     2520.31     37.41 o 
   3   3   3      466.23      447.75     22.91 o 
   4   3   3      190.46      210.07     21.74 o 
   5   3   3      101.36      148.65     15.90 o 
   6   3   3       20.15        2.96     21.91 o 
   7   3   3      178.16      199.82     32.28 o 
   8   3   3       20.08       46.07     26.15 o 
 -11   4   3        2.24       76.82     29.06 o 
 -10   4   3        2.53       18.11     22.27 o 
  -9   4   3       34.69       40.27     23.47 o 
  -8   4   3       73.79       85.24     24.41 o 
  -7   4   3      201.66      182.15     26.81 o 
  -6   4   3     1070.20     1112.70     25.35 o 
  -5   4   3      240.88      233.23     13.86 o 
  -4   4   3    11236.87    11492.62    112.86 o 
  -3   4   3     5651.39     5652.67     67.40 o 
  -2   4   3      136.93      145.20     11.17 o 
  -1   4   3     1482.02     1590.49     66.01 o 
   0   4   3      172.51      204.81     15.69 o 
   1   4   3     1010.37     1163.76     23.25 o 
   2   4   3      844.25      932.49     38.53 o 
   3   4   3      456.68      445.41     19.42 o 
   4   4   3      863.01      907.72     28.06 o 
   5   4   3        6.69       16.03     12.41 o 
   6   4   3      360.67      350.11     37.70 o 
   7   4   3      200.33      162.72     31.84 o 
 -11   5   3       19.56       -6.41     21.77 o 
 -10   5   3       65.81       61.49     27.85 o 
  -9   5   3        3.75       21.10     18.58 o 
  -8   5   3      353.44      423.49     41.04 o 
  -7   5   3      328.34      453.63     37.54 o 
  -6   5   3     1305.93     1145.26     29.05 o 
  -5   5   3      666.97      540.51     20.51 o 
  -4   5   3     6701.56     6382.70     77.58 o 
  -3   5   3     1108.97     1266.02     25.44 o 
  -2   5   3      997.20     1042.30     20.37 o 
  -1   5   3     1214.95     1126.54     21.47 o 
   0   5   3       30.55       25.23      7.44 o 
   1   5   3       59.13       49.05      9.18 o 
   2   5   3      212.33      225.22     15.00 o 
   3   5   3      945.04      999.13     36.02 o 
   4   5   3        0.10       -0.93     13.33 o 
   5   5   3      144.01      157.37     20.56 o 
   6   5   3      987.68     1070.14     61.11 o 
   7   5   3        5.93       -4.98     20.19 o 
 -11   6   3       38.65       38.84     26.32 o 
 -10   6   3        4.50       28.89     25.60 o 
  -9   6   3       34.49        7.38     23.31 o 
  -8   6   3       11.00        3.06     19.15 o 
  -7   6   3      937.47      925.75     52.03 o 
  -6   6   3       29.94       22.78     10.27 o 
  -5   6   3     1486.41     1543.81     37.35 o 
  -4   6   3     1460.48     1459.27     35.28 o 
  -3   6   3       72.72       70.20     11.98 o 
  -2   6   3      956.74      958.79     22.12 o 
  -1   6   3      482.65      504.67     16.38 o 
   0   6   3        0.36        9.39      8.04 o 
   1   6   3      274.44      282.76     22.74 o 
   2   6   3     1037.47     1003.39     35.76 o 
   3   6   3        6.16       16.72     13.73 o 
   4   6   3      564.76      616.74    101.14 o 
   5   6   3      338.77      355.86     40.93 o 
 -11   7   3        3.56       21.72     28.67 o 
 -10   7   3       39.96       76.39     22.35 o 
  -9   7   3       91.23      128.79     31.13 o 
  -8   7   3       55.75       68.39     24.41 o 
  -7   7   3      326.44      309.03     30.09 o 
  -6   7   3      118.20       99.73     14.75 o 
  -5   7   3      888.60      839.63     42.78 o 
  -4   7   3       91.19       77.55     10.00 o 
  -3   7   3      404.47      386.55     16.78 o 
  -2   7   3     2752.06     2788.53     39.61 o 
  -1   7   3      145.29      156.47     12.55 o 
   0   7   3     1124.62     1126.71     56.09 o 
   1   7   3      622.40      588.88     45.58 o 
   2   7   3       71.08       49.57     24.89 o 
   3   7   3      565.70      591.89     48.91 o 
   4   7   3      456.77      478.31     45.30 o 
   5   7   3        5.09       -3.77     22.98 o 
 -11   8   3       24.49       28.13     32.17 o 
 -10   8   3        8.97       16.08     28.89 o 
  -9   8   3       34.34       33.38     24.52 o 
  -8   8   3      201.95      215.63     34.08 o 
  -7   8   3      138.08      158.84     18.27 o 
  -6   8   3       61.01       93.63     15.69 o 
  -5   8   3        6.20       18.73      9.27 o 
  -4   8   3       57.37       37.72     10.10 o 
  -3   8   3        2.23       10.83     11.68 o 
  -2   8   3       12.29       26.54     21.23 o 
  -1   8   3        1.37       40.93     24.41 o 
   0   8   3        7.88       28.95     22.05 o 
   1   8   3      365.10      385.35     41.09 o 
   2   8   3      488.35      534.06     49.19 o 
   3   8   3      184.05      200.74     37.32 o 
   4   8   3        7.61      -14.99     23.69 o 
 -11   9   3       22.02      104.51     40.49 o 
 -10   9   3       70.29       98.47     23.99 o 
  -9   9   3        1.20       20.03     23.26 o 
  -8   9   3       71.25      110.46     27.25 o 
  -7   9   3       29.53       35.59     14.77 o 
  -6   9   3        9.11       40.78     14.27 o 
  -5   9   3      133.74      151.26     20.68 o 
  -4   9   3      374.76      428.30     40.32 o 
  -3   9   3      385.23      378.62     39.61 o 
  -2   9   3       93.85       82.13     25.77 o 
  -1   9   3      245.17      302.02     39.06 o 
   0   9   3       79.68       53.07     26.86 o 
   1   9   3      540.32      472.84     49.63 o 
   2   9   3      222.84      295.18     45.14 o 
   3   9   3       44.12       58.76     30.58 o 
 -10  10   3        1.55       31.32     20.84 o 
  -9  10   3        4.46       -8.15     19.37 o 
  -8  10   3       96.91       60.73     25.99 o 
  -7  10   3       14.84       32.58     23.36 o 
  -6  10   3       26.99       30.75     20.29 o 
  -5  10   3       96.28       29.98     20.68 o 
  -4  10   3       37.42       26.04     20.46 o 
  -3  10   3      208.44      243.64     37.15 o 
  -2  10   3      394.10      387.15     43.88 o 
  -1  10   3       51.33        7.77     22.93 o 
   0  10   3        1.83        3.83     21.72 o 
   1  10   3      260.57      250.86     43.17 o 
   2  10   3      125.43      135.03     36.39 o 
  -9  11   3      105.82       86.94     31.84 o 
  -7  11   3       20.12       52.30     24.02 o 
  -6  11   3      109.12       86.61     27.80 o 
  -5  11   3        5.61       30.97     23.86 o 
  -4  11   3       55.53       47.98     27.14 o 
  -3  11   3      272.98      337.69     44.76 o 
  -2  11   3      380.23      367.07     45.96 o 
  -1  11   3        1.38        1.86     25.38 o 
   0  11   3      201.47      268.26     44.97 o 
  -7  12   3       41.20       58.82     26.86 o 
  -6  12   3       20.97      -15.60     21.17 o 
  -5  12   3        1.03       60.41     27.63 o 
  -4  12   3      111.17      129.01     33.92 o 
  -3  12   3      270.17      236.91     42.02 o 
  -2  12   3       82.78       59.26     29.92 o 
   0 -12   4        2.61       36.17     24.94 o 
   1 -12   4      191.73      173.77     26.57 o 
   2 -12   4       73.81       64.55     21.40 o 
   3 -12   4       46.23       80.37     33.49 o 
   4 -12   4      317.39      317.94     44.37 o 
   5 -12   4      229.33      300.65     42.73 o 
   6 -12   4       15.17       46.62     30.14 o 
   7 -12   4       16.47       11.06     26.43 o 
  -2 -11   4       39.48       72.44     22.40 o 
  -1 -11   4       29.59       18.66     18.20 o 
   0 -11   4       40.99       30.85     18.45 o 
   1 -11   4       47.02       52.33     29.14 o 
   2 -11   4       12.28       -4.98     25.49 o 
   3 -11   4      260.02      283.58     41.04 o 
   4 -11   4      109.38      146.35     33.75 o 
   5 -11   4      190.41      188.05     35.34 o 
   6 -11   4       73.38      170.54     32.67 o 
   7 -11   4      144.64      132.52     30.36 o 
   8 -11   4       16.75       46.29     23.97 o 
   9 -11   4        5.02       29.82     24.30 o 
  -3 -10   4       28.91       28.33     18.41 o 
  -2 -10   4        3.58       14.67     26.10 o 
  -1 -10   4       25.93       45.33     19.18 o 
   0 -10   4      188.64      190.60     23.70 o 
   1 -10   4      171.78      153.64     33.81 o 
   2 -10   4       27.78       35.78     25.55 o 
   3 -10   4       51.03       87.11     29.00 o 
   4 -10   4      134.68      202.11     32.89 o 
   5 -10   4       33.55       -4.82     21.56 o 
   6 -10   4      192.41      209.93     31.24 o 
   7 -10   4        1.72      -17.34     17.34 o 
   8 -10   4      125.64      107.77     18.81 o 
   9 -10   4        6.93       27.03     21.12 o 
  -4  -9   4      103.46       92.20     49.57 o 
  -3  -9   4        9.60       -5.62     16.11 o 
  -2  -9   4      185.83      150.36     22.41 o 
  -1  -9   4       97.16      106.98     20.25 o 
   0  -9   4        3.59       30.36     25.11 o 
   1  -9   4        3.60       18.27     26.70 o 
   2  -9   4     1171.96     1130.06     60.52 o 
   3  -9   4       41.41       86.61     25.82 o 
   4  -9   4      301.54      329.16     34.85 o 
   5  -9   4      226.70      263.50     31.79 o 
   6  -9   4       28.28       26.34     12.72 o 
   7  -9   4       83.49       77.66     16.56 o 
   8  -9   4      219.73      232.58     32.34 o 
   9  -9   4       76.35       89.68     28.62 o 
  10  -9   4        0.81       -4.98     22.32 o 
  -5  -8   4      231.73      158.23     36.99 o 
  -4  -8   4        2.40      -13.74     13.74 o 
  -3  -8   4      110.11      120.31     21.16 o 
  -2  -8   4       95.85       95.97     18.82 o 
  -1  -8   4      379.88      394.99     27.11 o 
   0  -8   4      645.13      567.44     42.78 o 
   1  -8   4      507.96      536.36     42.78 o 
   2  -8   4      455.65      513.11     39.94 o 
   3  -8   4       16.29       11.87     19.92 o 
   4  -8   4      682.18      654.29     26.19 o 
   5  -8   4      299.24      327.00     20.97 o 
   6  -8   4        3.72        7.16     16.36 o 
   7  -8   4      833.57      835.91     48.86 o 
   8  -8   4      434.87      416.05     41.04 o 
   9  -8   4        0.56       16.25     22.60 o 
  10  -8   4      110.41       80.54     29.76 o 
  -6  -7   4       55.14       22.38     25.99 o 
  -5  -7   4       50.31      108.61     32.72 o 
  -4  -7   4      423.42      517.12     30.61 o 
  -3  -7   4       12.64       31.34     15.70 o 
  -2  -7   4      435.01      387.92     47.95 o 
  -1  -7   4       10.31       38.95     25.22 o 
   0  -7   4     2348.35     2430.60     76.38 o 
   1  -7   4     1635.20     1896.10     66.64 o 
   2  -7   4       24.03       27.37      9.07 o 
   3  -7   4      916.96      935.79     27.32 o 
   4  -7   4      217.56      218.89     16.64 o 
   5  -7   4       27.41       29.00     16.90 o 
   6  -7   4      411.37      412.32     33.92 o 
   7  -7   4      256.85      234.61     32.28 o 
   8  -7   4       12.82       32.34     22.54 o 
   9  -7   4      490.92      577.45     51.71 o 
  10  -7   4      320.61      306.01     44.48 o 
  -7  -6   4       19.75       14.01     27.69 o 
  -6  -6   4        0.44       -6.35     25.82 o 
  -5  -6   4      915.69      766.43     54.50 o 
  -4  -6   4      149.16      140.12     18.92 o 
  -3  -6   4        3.57        6.96     13.14 o 
  -2  -6   4      137.23      102.37     27.19 o 
  -1  -6   4     2953.96     3155.44     84.09 o 
   0  -6   4     1490.29     1570.01     55.70 o 
   1  -6   4       37.50       37.74     15.94 o 
   2  -6   4      306.76      279.76     14.98 o 
   3  -6   4     1303.72     1275.32     66.56 o 
   4  -6   4       42.30       33.39     10.51 o 
   5  -6   4        6.11       12.91     14.99 o 
   6  -6   4      104.54      102.37     22.65 o 
   7  -6   4        2.84       21.94     20.84 o 
   8  -6   4      281.06      317.33     39.01 o 
   9  -6   4       34.36       71.56     27.58 o 
  10  -6   4        3.03      -22.16     22.16 o 
  -8  -5   4       65.19       65.06     30.31 o 
  -7  -5   4      132.36      170.38     36.60 o 
  -6  -5   4       13.25      -19.92     19.92 o 
  -5  -5   4      284.67      220.28     35.18 o 
  -4  -5   4       12.32       11.04     12.42 o 
  -3  -5   4      265.97      259.45     19.67 o 
  -2  -5   4     2406.86     2300.71     69.05 o 
  -1  -5   4     1706.03     2128.20     64.24 o 
   0  -5   4     3274.26     3723.87     83.65 o 
   1  -5   4     1134.86     1338.91     36.08 o 
   2  -5   4      811.29      792.42     52.52 o 
   3  -5   4      136.54      143.45     15.65 o 
   4  -5   4      408.63      456.10     30.53 o 
   5  -5   4       24.75       42.95     17.84 o 
   6  -5   4       12.78       22.32     20.29 o 
   7  -5   4        1.43        4.60     19.65 o 
   8  -5   4        9.37       32.28     25.33 o 
   9  -5   4       82.70       62.48     28.29 o 
  10  -5   4      153.07      123.44     35.89 o 
  -9  -4   4       80.90      128.63     33.54 o 
  -8  -4   4       16.26        0.55     21.06 o 
  -7  -4   4        0.90      -20.79     20.79 o 
  -6  -4   4      476.52      574.55     47.93 o 
  -5  -4   4     1321.51     1176.34     57.56 o 
  -4  -4   4      103.96      109.92     19.92 o 
  -3  -4   4      629.41      755.08     38.71 o 
  -2  -4   4     1786.76     1695.84     26.00 o 
  -1  -4   4       13.21       -0.88     13.95 o 
   0  -4   4      724.73      755.80     16.73 o 
   1  -4   4     1030.59      998.03     22.37 o 
   2  -4   4        1.58        0.24      6.69 o 
   3  -4   4     5842.59     5436.35     95.64 o 
   4  -4   4     1576.69     1592.17     51.81 o 
   5  -4   4      406.31      320.02     29.11 o 
   6  -4   4        1.90       -3.44     18.93 o 
   7  -4   4     1536.02     1573.95     67.90 o 
   8  -4   4     1451.87     1560.71     73.43 o 
   9  -4   4        6.75       -0.44     22.27 o 
  10  -4   4       89.39       96.89     35.78 o 
  -9  -3   4       27.32       73.70     29.38 o 
  -8  -3   4        3.37       -0.22     21.61 o 
  -7  -3   4      499.09      474.21     45.69 o 
  -6  -3   4       29.26       27.45     14.67 o 
  -5  -3   4      334.68      329.19     20.67 o 
  -4  -3   4      270.03      319.15     24.70 o 
  -3  -3   4     4750.93     4444.55     44.75 o 
  -2  -3   4      276.96      322.63     11.91 o 
  -1  -3   4    13764.75    14158.94    123.90 o 
   0  -3   4      228.11      260.40     13.35 o 
   1  -3   4      793.56      649.95     20.92 o 
   2  -3   4     3089.54     3100.68     61.28 o 
   3  -3   4      279.54      280.63     22.60 o 
   4  -3   4      620.70      669.37     34.90 o 
   5  -3   4     1037.36      983.09     47.06 o 
   6  -3   4     1743.70     1778.09     67.08 o 
   7  -3   4        0.80      -15.32     20.46 o 
   8  -3   4      449.37      509.66     47.17 o 
   9  -3   4       12.54      -14.83     27.30 o 
  10  -3   4      155.49      212.29     43.88 o 
 -10  -2   4       25.06      -15.60     22.32 o 
  -9  -2   4      302.92      325.82     42.41 o 
  -8  -2   4       21.68      -19.48     19.48 o 
  -7  -2   4     1215.86     1086.01     38.52 o 
  -6  -2   4       52.03      101.76     15.58 o 
  -5  -2   4      315.50      279.02     13.19 o 
  -4  -2   4      306.09      291.27     12.22 o 
  -3  -2   4        6.34       19.11      7.09 o 
  -2  -2   4      957.21      956.22     39.03 o 
  -1  -2   4     6941.81     7001.45     73.07 o 
   0  -2   4       43.47       19.92     20.87 o 
   1  -2   4     2041.80     1864.11     30.11 o 
   2  -2   4     1771.07     1655.64     44.43 o 
   3  -2   4      639.58      751.99     34.25 o 
   4  -2   4       95.23       82.62     18.66 o 
   5  -2   4      103.17      111.01     22.38 o 
   6  -2   4     1103.90     1070.64     54.93 o 
   7  -2   4       25.84      -21.39     21.39 o 
   8  -2   4      219.84      206.21     38.62 o 
   9  -2   4      319.45      347.76     48.86 o 
  10  -2   4       13.73       22.21     31.62 o 
 -10  -1   4      212.90      224.60     39.45 o 
  -9  -1   4      126.14      127.06     21.14 o 
  -8  -1   4        8.13      -10.11     12.47 o 
  -7  -1   4      486.79      475.21     26.09 o 
  -6  -1   4      403.17      366.79     22.05 o 
  -5  -1   4      793.10      871.71     28.59 o 
  -4  -1   4        0.11       19.14      8.02 o 
  -3  -1   4       27.25       17.64      7.13 o 
  -2  -1   4       16.45       20.24      6.85 o 
   0  -1   4        3.06       18.45      7.58 o 
   1  -1   4     7598.66     7593.66    111.12 o 
   3  -1   4     1502.70     1521.81     48.75 o 
   4  -1   4     1191.02     1132.74     47.71 o 
   5  -1   4     1220.48     1185.26     54.28 o 
   6  -1   4      516.46      531.82     43.49 o 
   7  -1   4       54.48       94.38     31.62 o 
   8  -1   4      399.26      409.31     47.54 o 
   9  -1   4       23.76       35.07     30.14 o 
  10  -1   4       12.40      -19.10     29.60 o 
 -10   0   4      296.37      307.56     29.04 o 
  -9   0   4      305.98      316.38     26.39 o 
  -8   0   4       30.33        7.11     12.26 o 
  -7   0   4      724.53      700.96     30.71 o 
  -6   0   4      265.51      241.53     18.82 o 
  -5   0   4      254.16      278.85     17.20 o 
  -4   0   4      295.23      368.75     22.84 o 
  -3   0   4     2567.26     2606.89     38.55 o 
  -2   0   4     3685.09     3178.96     39.82 o 
  -1   0   4     6296.18     7216.35    100.90 o 
   0   0   4     3720.13     3598.41     65.71 o 
   1   0   4        8.60       32.17     15.43 o 
   2   0   4       40.31       24.89     14.17 o 
   3   0   4      406.15      400.29     29.87 o 
   4   0   4      267.31      309.51     28.56 o 
   5   0   4        2.91       27.85     20.24 o 
   6   0   4      450.79      417.13     40.32 o 
   7   0   4      282.66      239.05     36.93 o 
   8   0   4       28.10        7.38     28.56 o 
   9   0   4        0.79       35.56     32.28 o 
 -11   1   4       76.85       60.06     20.11 o 
 -10   1   4      518.39      548.29     34.41 o 
  -9   1   4       55.32       52.71     15.46 o 
  -8   1   4        8.08        5.00     17.26 o 
  -7   1   4     2503.78     2362.75     63.58 o 
  -6   1   4       87.82      108.98     23.56 o 
  -5   1   4     1991.57     2019.21     40.60 o 
  -4   1   4     1009.31      889.31     24.21 o 
  -3   1   4     1980.12     1818.14     42.68 o 
  -2   1   4       24.81       -0.93      9.41 o 
  -1   1   4     2567.64     2988.04     38.83 o 
   0   1   4      214.16      189.76     12.49 o 
   1   1   4      140.23      123.65     12.04 o 
   2   1   4      120.31      224.56     10.76 o 
   3   1   4       31.45       65.90      8.87 o 
   4   1   4       13.73        8.72      7.92 o 
   5   1   4      205.86      227.16     15.73 o 
   6   1   4      337.08      390.87     27.70 o 
   7   1   4        1.78       -6.38     19.97 o 
   8   1   4       19.98       26.81     28.95 o 
   9   1   4      141.19      148.44     43.22 o 
 -11   2   4      234.07      246.99     28.69 o 
 -10   2   4       27.90       14.10     22.87 o 
  -9   2   4      248.25      187.16     22.12 o 
  -8   2   4       15.66        8.13     14.66 o 
  -7   2   4       95.38      137.40     28.26 o 
  -6   2   4     1150.02     1095.62     32.15 o 
  -5   2   4      140.27      119.14     13.10 o 
  -4   2   4       79.81      159.31     11.66 o 
  -3   2   4      678.29      710.44     18.86 o 
  -2   2   4    24350.86    24490.85    413.64 o 
  -1   2   4       25.13        4.65      7.31 o 
   0   2   4       81.36       98.02     11.60 o 
   1   2   4      147.28      125.85      8.47 o 
   2   2   4     3400.67     3655.23     43.34 o 
   3   2   4        7.18        4.72      7.53 o 
   4   2   4        3.09        9.32      9.37 o 
   5   2   4     1109.71     1140.66     30.46 o 
   6   2   4       81.15       82.32     14.10 o 
   7   2   4     1373.69     1344.03     48.24 o 
   8   2   4      120.74      125.80     33.27 o 
 -11   3   4        0.49      -18.00     20.46 o 
 -10   3   4      137.03       96.19     27.30 o 
  -9   3   4      519.89      576.26     29.60 o 
  -8   3   4        1.84      -11.87     11.87 o 
  -7   3   4       54.29       48.23     13.23 o 
  -6   3   4      264.08      241.18     17.25 o 
  -5   3   4      832.78      803.65     25.54 o 
  -4   3   4      405.85      365.24     14.60 o 
  -3   3   4     6756.95     6428.96     70.98 o 
  -2   3   4      395.29      393.82     16.26 o 
  -1   3   4     1324.32     1316.41     28.11 o 
   0   3   4     1536.27     1532.36     31.97 o 
   1   3   4     1199.22     1128.01     21.62 o 
   2   3   4     1665.14     1844.38     31.19 o 
   3   3   4      353.23      347.32     17.03 o 
   4   3   4      140.50      116.75     17.99 o 
   5   3   4       52.83       75.38     14.19 o 
   6   3   4        1.60       11.42     11.72 o 
   7   3   4      313.18      282.37     29.51 o 
   8   3   4       10.12      -19.04     19.04 o 
 -11   4   4       34.98       30.36     23.15 o 
 -10   4   4      116.49      108.61     31.46 o 
  -9   4   4       80.11       88.58     28.62 o 
  -8   4   4        0.90       12.20     19.48 o 
  -7   4   4      662.62      715.66     44.10 o 
  -6   4   4      878.81      868.28     23.31 o 
  -5   4   4      514.56      451.31     18.10 o 
  -4   4   4     1519.09     1417.25     78.38 o 
  -3   4   4      257.25      290.66     15.38 o 
  -2   4   4      164.77      166.35     13.13 o 
  -1   4   4     2387.67     2556.84     42.85 o 
   0   4   4     1619.11     1640.12     25.78 o 
   1   4   4      102.33      130.16     10.74 o 
   2   4   4      599.14      620.89     20.81 o 
   3   4   4      344.97      318.25     17.85 o 
   4   4   4       65.04       80.63     17.77 o 
   5   4   4       53.12       54.10     14.07 o 
   6   4   4      477.84      435.14     39.78 o 
   7   4   4      177.41      208.13     33.75 o 
 -11   5   4       33.11       32.94     27.08 o 
 -10   5   4       32.87       48.57     18.77 o 
  -9   5   4       54.08       87.33     26.26 o 
  -8   5   4      851.46      769.88     51.05 o 
  -7   5   4      174.15      175.58     27.63 o 
  -6   5   4      541.16      583.64     22.16 o 
  -5   5   4     4063.14     4311.03     61.81 o 
  -4   5   4     4439.98     4332.89     61.47 o 
  -3   5   4      636.27      707.64     17.02 o 
  -2   5   4     1245.77     1231.09     22.08 o 
  -1   5   4     1196.17     1251.13     22.58 o 
   0   5   4      578.57      645.09     26.49 o 
   1   5   4      763.61      661.20     20.62 o 
   2   5   4       73.57       57.54     11.81 o 
   3   5   4       47.85       41.89     15.42 o 
   4   5   4        2.98        1.58     12.70 o 
   5   5   4      782.91      762.99     70.77 o 
 -11   6   4        0.44        8.48     24.19 o 
 -10   6   4      166.94      177.66     35.12 o 
  -9   6   4      104.83       73.92     27.47 o 
  -8   6   4      319.93      429.34     40.71 o 
  -7   6   4       83.14       73.48     24.02 o 
  -6   6   4     4089.91     3864.34     64.84 o 
  -5   6   4     1295.75     1268.60     34.18 o 
  -4   6   4       14.87        5.24      7.15 o 
  -3   6   4      486.23      563.79     16.93 o 
  -2   6   4      813.23      832.07     28.76 o 
  -1   6   4      143.25      141.97     12.70 o 
   0   6   4      334.27      324.54     15.62 o 
   1   6   4     1418.98     1368.65     67.96 o 
   2   6   4        8.69       26.75     23.15 o 
   3   6   4      137.02      192.43     30.80 o 
   4   6   4      264.23      282.43     35.89 o 
   5   6   4      145.53      112.66     31.57 o 
 -11   7   4       84.48      170.60     44.21 o 
 -10   7   4      169.31      219.40     39.50 o 
  -9   7   4       39.13       49.41     24.24 o 
  -8   7   4        1.84       28.24     21.94 o 
  -7   7   4     1327.21     1177.16     56.62 o 
  -6   7   4     1419.39     1529.15     61.91 o 
  -5   7   4      350.39      409.20     22.48 o 
  -4   7   4      572.77      513.91     20.09 o 
  -3   7   4     1158.01     1100.56     39.64 o 
  -2   7   4       52.72       53.04     19.04 o 
  -1   7   4      488.86      481.89     24.13 o 
   0   7   4      221.16      222.73     31.84 o 
   1   7   4       84.04       76.38     27.80 o 
   2   7   4        3.87       -0.05     21.39 o 
   3   7   4      445.21      447.01     44.48 o 
   4   7   4      291.16      295.01     40.71 o 
   5   7   4        3.44      -13.62     22.76 o 
 -11   8   4       26.45       49.36     28.54 o 
 -10   8   4        0.65        4.65     22.27 o 
  -9   8   4        4.38       -8.42     19.32 o 
  -8   8   4       20.87       30.25     23.36 o 
  -7   8   4      250.83      218.42     19.97 o 
  -6   8   4       17.52       17.31     17.92 o 
  -5   8   4       36.69       38.12     14.56 o 
  -4   8   4      292.86      303.36     21.51 o 
  -3   8   4      148.89      166.10     17.48 o 
  -2   8   4       62.89       58.00     23.09 o 
  -1   8   4      112.13      132.03     29.17 o 
   0   8   4      296.28      276.09     36.71 o 
   1   8   4       65.98       32.23     23.42 o 
   2   8   4      546.51      466.49     47.76 o 
   3   8   4       44.44       13.62     24.24 o 
   4   8   4        2.39      -17.67     24.08 o 
 -10   9   4        6.09      -10.62     21.94 o 
  -9   9   4        8.69        8.48     22.27 o 
  -8   9   4        1.45        5.80     21.45 o 
  -7   9   4       24.53       38.48     14.22 o 
  -6   9   4       79.29       85.67     16.39 o 
  -5   9   4      100.85      101.57     17.36 o 
  -4   9   4      136.77      216.61     33.22 o 
  -3   9   4      114.80      165.23     32.34 o 
  -2   9   4      689.88      664.60     49.46 o 
  -1   9   4       96.21      142.53     33.00 o 
   0   9   4       11.54       33.11     23.47 o 
   1   9   4       44.77       13.35     23.04 o 
   2   9   4      127.34      220.61     39.34 o 
   3   9   4        6.42        7.82     24.52 o 
 -10  10   4        3.57      -15.38     24.78 o 
  -9  10   4        1.63      -20.03     20.03 o 
  -8  10   4        0.11       -0.11     21.39 o 
  -7  10   4       28.11       32.99     20.46 o 
  -6  10   4       93.20       96.95     26.64 o 
  -5  10   4       98.24      113.42     29.32 o 
  -4  10   4       60.64       72.17     25.71 o 
  -3  10   4      131.59       81.36     26.70 o 
  -2  10   4      110.49      142.14     32.67 o 
  -1  10   4        2.76      -19.43     22.21 o 
   0  10   4       48.17       81.80     31.02 o 
   1  10   4      228.60      268.75     46.62 o 
  -9  11   4       96.27      114.63     34.47 o 
  -7  11   4       60.53       91.76     27.36 o 
  -6  11   4        8.64       23.64     23.36 o 
  -5  11   4      125.21      143.24     33.43 o 
  -4  11   4      168.88      126.72     31.57 o 
  -3  11   4       16.70      -16.90     19.81 o 
  -2  11   4       94.60       87.66     30.86 o 
  -1  11   4      141.35      139.57     35.67 o 
   0  11   4      313.61      358.54     52.41 o 
  -7  12   4       14.97      -19.70     19.70 o 
  -6  12   4        1.83      -17.40     21.56 o 
  -5  12   4       14.16       17.78     26.32 o 
  -4  12   4       10.77       47.87     28.34 o 
  -3  12   4       18.20      -12.20     23.80 o 
   0 -12   5      112.11      129.50     23.10 o 
   1 -12   5      134.88      162.19     25.49 o 
   2 -12   5       12.92       -4.38     29.32 o 
   3 -12   5      135.32      126.50     34.63 o 
   4 -12   5      229.35      235.44     41.91 o 
   5 -12   5      125.67      103.85     34.30 o 
   6 -12   5       61.84      101.32     31.08 o 
   7 -12   5        7.34      -12.80     21.12 o 
  -2 -11   5        0.13       -8.43     19.65 o 
  -1 -11   5       23.84       39.09     23.34 o 
   0 -11   5       14.49        7.14     16.21 o 
   1 -11   5        0.29       63.25     30.91 o 
   2 -11   5       14.64        7.38     27.96 o 
   3 -11   5      192.74      243.86     41.09 o 
   4 -11   5      118.55      129.89     32.34 o 
   5 -11   5      431.68      430.26     44.81 o 
   6 -11   5      128.12      165.12     33.71 o 
   7 -11   5       71.39       40.82     27.03 o 
   8 -11   5       35.28       50.39     24.41 o 
  -3 -10   5       27.53       10.49     23.20 o 
  -2 -10   5       84.93       63.29     20.00 o 
  -1 -10   5      176.69      162.81     23.75 o 
   0 -10   5      293.58      246.21     39.39 o 
   1 -10   5        6.35      -20.40     25.71 o 
   2 -10   5      584.65      574.22     49.08 o 
   3 -10   5      119.92      118.62     32.06 o 
   4 -10   5       26.55       49.63     26.26 o 
   5 -10   5       13.76       13.13     24.19 o 
   6 -10   5      148.09      196.58     32.72 o 
   7 -10   5       73.42       30.91     23.36 o 
   8 -10   5       10.31       -2.30     12.54 o 
   9 -10   5        0.50      -15.38     18.60 o 
  -4  -9   5        4.87       10.70     16.10 o 
  -3  -9   5       68.05       71.33     19.05 o 
  -2  -9   5      199.16      218.50     41.31 o 
  -1  -9   5      331.30      298.03     26.17 o 
   0  -9   5       81.14       82.90     30.42 o 
   1  -9   5      722.80      674.07     49.84 o 
   2  -9   5      386.56      420.53     43.06 o 
   3  -9   5       21.59      -21.06     21.06 o 
   4  -9   5      606.36      624.12     45.36 o 
   5  -9   5      576.34      611.21     44.43 o 
   6  -9   5        6.86       -3.90     11.76 o 
   7  -9   5       74.19       69.60     22.13 o 
   8  -9   5       99.71       86.67     24.78 o 
   9  -9   5       46.50       67.57     26.86 o 
  10  -9   5       29.67       47.71     27.52 o 
  -5  -8   5        9.39       16.85     26.10 o 
  -4  -8   5      145.83      132.23     22.28 o 
  -3  -8   5      814.02      816.12     99.61 o 
  -2  -8   5        0.86       18.57     15.24 o 
  -1  -8   5       26.51        2.95     27.25 o 
   0  -8   5      312.48      386.66     40.65 o 
   1  -8   5      757.39      924.12     54.50 o 
   2  -8   5      154.30      189.31     30.97 o 
   3  -8   5       22.24       23.58     21.50 o 
   4  -8   5     1139.55     1071.97     55.78 o 
   5  -8   5       18.13        4.43     12.35 o 
   6  -8   5     1173.67     1112.02     42.95 o 
   7  -8   5      106.55       69.22     22.10 o 
   8  -8   5       41.59       59.37     24.63 o 
   9  -8   5       64.04       80.48     28.02 o 
  10  -8   5      100.87       99.42     32.83 o 
  -6  -7   5        0.57       22.38     27.85 o 
  -5  -7   5      220.76      165.84     36.71 o 
  -4  -7   5      128.96      138.56     20.57 o 
  -3  -7   5      124.43      151.79     20.65 o 
  -2  -7   5      636.90      683.04     48.97 o 
  -1  -7   5     1023.03     1057.29     54.82 o 
   0  -7   5      846.85      848.93     50.72 o 
   1  -7   5        2.53       -5.69     20.51 o 
   2  -7   5      292.54      287.52     17.00 o 
   3  -7   5      285.88      279.85     28.73 o 
   4  -7   5       47.84       56.80     12.83 o 
   5  -7   5      427.45      460.96     24.45 o 
   6  -7   5      666.30      637.52     41.15 o 
   7  -7   5        0.16        2.08     20.03 o 
   8  -7   5      117.51      107.46     28.40 o 
   9  -7   5      291.32      260.55     40.38 o 
  10  -7   5      193.91      136.29     36.71 o 
  -7  -6   5      246.46      224.98     43.22 o 
  -6  -6   5      111.58      110.74     32.61 o 
  -5  -6   5      851.95      843.20     55.54 o 
  -4  -6   5       49.99       30.60     14.20 o 
  -3  -6   5       43.31       27.77     13.86 o 
  -2  -6   5     2794.67     2891.01     84.15 o 
  -1  -6   5      854.46      932.32     48.15 o 
   0  -6   5       12.78        0.00     18.33 o 
   1  -6   5      526.15      651.67     20.38 o 
   2  -6   5     2759.36     2782.48    146.01 o 
   3  -6   5       12.69        8.43      9.11 o 
   4  -6   5      925.31      859.22     34.38 o 
   5  -6   5     1791.79     1691.09     59.64 o 
   6  -6   5       49.31       54.99     20.57 o 
   7  -6   5        2.81       18.93     20.62 o 
   8  -6   5      911.05      862.01     55.70 o 
   9  -6   5      255.87      301.09     43.55 o 
  10  -6   5        0.15       21.12     27.47 o 
  -8  -5   5       46.00       93.01     33.05 o 
  -7  -5   5       10.42       -6.57     26.04 o 
  -6  -5   5      111.49      112.05     30.36 o 
  -5  -5   5       22.61       10.18     26.81 o 
  -4  -5   5      169.80      199.92     18.71 o 
  -3  -5   5       10.75        2.51     20.51 o 
  -2  -5   5     2053.48     2078.24     66.20 o 
  -1  -5   5      479.45      501.07     37.26 o 
   0  -5   5      132.02      121.87      8.82 o 
   1  -5   5     1565.43     1803.54     32.79 o 
   2  -5   5        4.40       -2.44     10.48 o 
   3  -5   5       24.17       -6.48     10.01 o 
   4  -5   5     1254.47     1242.11     47.49 o 
   5  -5   5     1151.15     1054.39     47.87 o 
   6  -5   5        6.77       26.21     19.59 o 
   7  -5   5       99.26      127.65     31.02 o 
   8  -5   5        7.30       -7.05     21.28 o 
   9  -5   5       40.38       50.06     29.54 o 
  10  -5   5       67.23      109.49     38.29 o 
  -9  -4   5       32.76       24.02     25.77 o 
  -8  -4   5       95.09       87.00     30.09 o 
  -7  -4   5      889.61      914.60     62.10 o 
  -6  -4   5      352.46      291.35     38.09 o 
  -5  -4   5      762.38      832.74     50.56 o 
  -4  -4   5      612.87      656.86     29.54 o 
  -3  -4   5     1546.96     1400.90     28.32 o 
  -2  -4   5     1631.76     1919.69     29.22 o 
  -1  -4   5     2843.51     3527.12     41.44 o 
   0  -4   5     6256.27     6822.39    118.79 o 
   1  -4   5     1280.09      995.13     47.95 o 
   2  -4   5     4414.22     4060.48     54.27 o 
   3  -4   5     7727.60     8189.26    132.36 o 
   4  -4   5      310.90      355.26     28.40 o 
   5  -4   5      874.21      781.47     43.00 o 
   6  -4   5      796.26      857.08     49.30 o 
   7  -4   5     1394.14     1429.83     68.23 o 
   8  -4   5      574.14      523.45     49.30 o 
   9  -4   5      163.06      214.36     41.97 o 
  10  -4   5       16.28       14.01     32.89 o 
  -9  -3   5        7.03       28.62     24.89 o 
  -8  -3   5      610.52      592.16     52.30 o 
  -7  -3   5     1583.81     1595.83     74.09 o 
  -6  -3   5       15.59       34.74     22.93 o 
  -5  -3   5      813.80      709.18     27.01 o 
  -4  -3   5     1006.61     1024.79     35.01 o 
  -3  -3   5      200.15      168.63     11.55 o 
  -2  -3   5      160.05      166.56     10.48 o 
  -1  -3   5      315.50      260.58     11.40 o 
   0  -3   5        0.96        7.87      8.17 o 
   1  -3   5     2546.66     2178.47     63.19 o 
   2  -3   5     5466.52     5650.56     96.84 o 
   3  -3   5     1207.25     1545.33     49.90 o 
   4  -3   5      815.46      936.65     43.55 o 
   5  -3   5      415.54      467.75     37.76 o 
   6  -3   5      199.59      217.65     32.89 o 
   7  -3   5       40.44       37.43     26.92 o 
   8  -3   5      390.26      370.52     44.48 o 
   9  -3   5      109.89       72.94     33.22 o 
  10  -3   5       27.34       40.54     36.33 o 
 -10  -2   5        0.48      -22.54     22.54 o 
  -9  -2   5      170.68      191.12     37.70 o 
  -8  -2   5      223.17      235.93     36.06 o 
  -7  -2   5      507.85      507.03     40.24 o 
  -6  -2   5     1973.52     1840.70     65.27 o 
  -5  -2   5      181.17      252.06     38.35 o 
  -4  -2   5      751.55      611.43     21.59 o 
  -3  -2   5     2382.22     2207.57     51.11 o 
  -2  -2   5     2206.51     1996.45     57.15 o 
  -1  -2   5     1381.81     1544.67     27.12 o 
   0  -2   5        8.04       25.45      8.83 o 
   1  -2   5     9429.00     9612.70     93.02 o 
   2  -2   5     1182.14     1227.50     40.82 o 
   3  -2   5      641.52      674.67     36.00 o 
   4  -2   5     1561.18     1461.89     55.10 o 
   5  -2   5     2024.95     1978.77     69.44 o 
   6  -2   5        0.53       13.13     25.77 o 
   7  -2   5       43.63       43.44     30.14 o 
   8  -2   5       37.13       30.31     30.97 o 
   9  -2   5       56.62       18.44     31.57 o 
  10  -2   5       57.28       86.34     41.15 o 
 -10  -1   5       40.63       72.61     27.30 o 
  -9  -1   5      358.22      346.39     28.12 o 
  -8  -1   5       14.63       21.63     22.10 o 
  -7  -1   5       34.51       40.25     15.89 o 
  -6  -1   5      616.38      527.51     31.13 o 
  -5  -1   5       21.13       21.72      9.70 o 
  -4  -1   5      167.06      142.73     43.47 o 
  -3  -1   5     1512.30     1976.12     34.33 o 
  -2  -1   5        3.90        2.27      6.46 o 
  -1  -1   5      260.03      284.82     14.44 o 
   0  -1   5     1005.37      916.99     22.36 o 
   1  -1   5     2555.32     2498.66     57.78 o 
   3  -1   5     2607.27     2583.47     68.34 o 
   4  -1   5      931.79     1038.46     48.20 o 
   5  -1   5      145.72      173.82     28.29 o 
   6  -1   5      345.74      306.89     36.88 o 
   7  -1   5        3.12       16.30     28.67 o 
   8  -1   5      111.43      115.50     35.67 o 
   9  -1   5       95.01       87.05     40.49 o 
 -11   0   5       16.98        6.56     16.74 o 
 -10   0   5       21.63       16.59     15.54 o 
  -9   0   5      381.01      338.83     26.99 o 
  -8   0   5      582.01      579.44     30.53 o 
  -7   0   5        4.11       -9.47     10.82 o 
  -6   0   5       36.49       46.99     14.09 o 
  -5   0   5      263.81      340.29     18.81 o 
  -4   0   5     2145.98     1837.51     35.78 o 
  -3   0   5     3637.38     3004.06     42.54 o 
  -2   0   5      186.49      243.92     12.40 o 
  -1   0   5     3957.39     4674.30     78.52 o 
   0   0   5     1509.24     1680.42     47.60 o 
   1   0   5       12.83       31.08     16.03 o 
   2   0   5       53.83       18.44     15.21 o 
   3   0   5     1707.89     1553.87     54.39 o 
   4   0   5      110.54      137.01     26.04 o 
   5   0   5     1140.63     1192.38     58.82 o 
   6   0   5      181.90      267.87     38.09 o 
   7   0   5      110.72      180.28     36.88 o 
   8   0   5      824.49      973.09     70.63 o 
   9   0   5      142.51      156.26     43.66 o 
 -11   1   5       43.62       60.16     19.66 o 
 -10   1   5        5.73        5.32     14.82 o 
  -9   1   5      364.48      375.66     27.80 o 
  -8   1   5      500.11      500.29     34.27 o 
  -7   1   5        9.97       18.42     12.39 o 
  -6   1   5      965.74      916.48     30.04 o 
  -5   1   5     2011.12     1708.15     54.91 o 
  -4   1   5      118.90       72.97      9.69 o 
  -3   1   5     2243.75     2187.13     46.56 o 
  -2   1   5        7.18        7.98      6.35 o 
  -1   1   5     3901.32     3831.11     48.75 o 
   0   1   5     3257.14     3230.88     55.81 o 
   1   1   5     1802.19     1823.30     46.26 o 
   2   1   5      238.66      250.83     16.20 o 
   3   1   5       23.81       37.82     11.53 o 
   4   1   5      572.73      535.77     26.37 o 
   5   1   5        6.96       24.24     24.30 o 
   6   1   5      440.41      461.02     47.76 o 
   7   1   5       85.12       72.72     33.60 o 
   8   1   5      431.69      520.43     55.98 o 
   9   1   5       54.53       76.00     39.39 o 
 -11   2   5       27.12       36.44     17.05 o 
 -10   2   5        5.22       23.07     19.12 o 
  -9   2   5      269.46      286.73     22.54 o 
  -8   2   5      496.47      465.33     27.41 o 
  -7   2   5      520.38      471.32     25.00 o 
  -6   2   5       15.98       20.53      9.81 o 
  -5   2   5        2.40        9.27      8.34 o 
  -4   2   5        7.72       22.13      7.46 o 
  -3   2   5     7940.12     8058.66     65.15 o 
  -2   2   5     2483.38     2692.47     39.77 o 
  -1   2   5     1211.13     1218.05     52.85 o 
   0   2   5     2650.98     2648.66     68.45 o 
   1   2   5      157.44      108.18      7.90 o 
   2   2   5      274.82      238.82     12.63 o 
   3   2   5       13.53        2.12      8.03 o 
   4   2   5      380.75      407.76     33.28 o 
   5   2   5        8.65        9.63     11.28 o 
   6   2   5       53.87       64.59     14.19 o 
   7   2   5       42.32       37.26     33.60 o 
   8   2   5       14.52      -26.59     26.59 o 
 -11   3   5       12.91      -15.05     20.51 o 
 -10   3   5       40.70       57.74     17.90 o 
  -9   3   5      177.60      188.23     21.93 o 
  -8   3   5      107.77       98.49     17.57 o 
  -7   3   5     1175.27     1170.94     36.47 o 
  -6   3   5      160.50      161.26     15.21 o 
  -5   3   5      363.84      407.18     13.16 o 
  -4   3   5     3280.71     3420.74     39.04 o 
  -3   3   5     1243.21     1259.31     27.65 o 
  -2   3   5     1231.88     1337.03     29.21 o 
  -1   3   5      130.90      124.29     13.05 o 
   0   3   5      181.41      219.70     15.28 o 
   1   3   5     1170.15     1159.04     22.46 o 
   2   3   5     1476.11     1551.17     39.02 o 
   3   3   5        4.82        6.36      9.55 o 
   4   3   5      185.35      148.30     14.78 o 
   5   3   5        2.45        5.48     15.98 o 
   6   3   5      174.19      157.69     17.37 o 
   7   3   5       18.58       17.25     17.28 o 
 -11   4   5       54.18       84.53     30.14 o 
 -10   4   5       43.61       59.25     25.49 o 
  -9   4   5        0.65       20.35     21.56 o 
  -8   4   5        5.28       -9.96     16.79 o 
  -7   4   5       46.20       50.72     19.32 o 
  -6   4   5      556.62      509.92     29.00 o 
  -5   4   5       17.49       11.42     16.93 o 
  -4   4   5      245.65      322.86     21.83 o 
  -3   4   5     1645.58     1630.52     34.46 o 
  -2   4   5      115.22       93.26     11.46 o 
  -1   4   5     1385.27     1434.19     34.71 o 
   0   4   5      469.94      599.05     29.73 o 
   1   4   5     6220.36     6607.64    108.57 o 
   2   4   5      321.28      307.94     16.18 o 
   3   4   5      295.57      285.87     17.31 o 
   4   4   5       69.64       54.81     16.29 o 
   5   4   5      125.92      174.10     17.56 o 
   6   4   5      255.79      269.13     33.54 o 
 -11   5   5       84.51      138.20     38.84 o 
 -10   5   5       53.76       16.68     22.82 o 
  -9   5   5      446.22      444.33     42.68 o 
  -8   5   5      305.85      373.31     37.15 o 
  -7   5   5      122.75       76.98     21.88 o 
  -6   5   5      670.62      752.82     41.61 o 
  -5   5   5      156.52      154.44     14.01 o 
  -4   5   5     3296.53     3258.27     53.09 o 
  -3   5   5       55.21       53.49      7.05 o 
  -2   5   5     1263.94     1183.27     31.26 o 
  -1   5   5       57.09       51.20     11.90 o 
   0   5   5     2658.26     2620.20     36.25 o 
   1   5   5       75.22       70.73     11.04 o 
   2   5   5       65.13       84.14     13.14 o 
   3   5   5       55.61       56.59     18.03 o 
   4   5   5      137.10      134.59     29.65 o 
   5   5   5      283.57      271.16     37.37 o 
 -11   6   5        0.61       10.61     17.48 o 
 -10   6   5      230.05      293.27     41.09 o 
  -9   6   5      130.59      149.75     31.02 o 
  -8   6   5       27.72       16.47     19.32 o 
  -7   6   5       39.13       50.56     21.99 o 
  -6   6   5      177.15      188.80     16.73 o 
  -5   6   5       55.21       70.28     12.28 o 
  -4   6   5      170.80      129.96     10.33 o 
  -3   6   5      946.52      885.43     20.69 o 
  -2   6   5      647.62      647.27     25.27 o 
  -1   6   5      694.33      645.78     26.68 o 
   0   6   5     2345.33     2382.36     50.06 o 
   1   6   5       43.30       35.34     14.31 o 
   2   6   5      179.47      205.45     31.73 o 
   3   6   5      300.35      304.31     37.87 o 
   4   6   5       77.95      117.58     30.31 o 
   5   6   5       16.83       29.49     24.57 o 
 -11   7   5       85.39      116.27     34.63 o 
 -10   7   5       38.90       41.09     25.99 o 
  -9   7   5       11.39       21.06     22.71 o 
  -8   7   5      592.50      550.42     45.36 o 
  -7   7   5      379.44      346.06     35.45 o 
  -6   7   5       37.40       35.08     13.35 o 
  -5   7   5       30.75       23.81     11.89 o 
  -4   7   5      264.89      287.83     26.56 o 
  -3   7   5      135.97      133.74     15.96 o 
  -2   7   5       62.52       50.72     13.58 o 
  -1   7   5      220.57      238.54     41.42 o 
   0   7   5       23.20       93.67     27.03 o 
   1   7   5      322.39      312.36     37.65 o 
   2   7   5        8.95      -19.81     19.81 o 
   3   7   5      261.92      218.30     37.70 o 
   4   7   5      144.31      216.12     38.73 o 
   5   7   5       37.73       38.46     27.85 o 
 -11   8   5       17.35       18.82     28.45 o 
 -10   8   5       10.00        0.00     21.77 o 
  -9   8   5      159.50      113.26     31.24 o 
  -8   8   5      864.98      896.27     54.17 o 
  -7   8   5       75.57      112.56     27.66 o 
  -6   8   5       52.53       62.28     23.67 o 
  -5   8   5      252.82      226.94     20.35 o 
  -4   8   5      160.89      201.56     19.31 o 
  -3   8   5       22.40        0.76     11.81 o 
  -2   8   5      181.18      190.30     31.41 o 
  -1   8   5      556.86      509.00     44.54 o 
   0   8   5       12.14       27.41     22.76 o 
   1   8   5      359.31      348.96     43.17 o 
   2   8   5       76.49       54.93     27.96 o 
   3   8   5      101.72      123.27     34.30 o 
   4   8   5       20.05       50.45     28.62 o 
 -10   9   5       21.18       62.26     29.92 o 
  -9   9   5      406.48      420.63     46.73 o 
  -8   9   5      141.93      143.02     29.76 o 
  -7   9   5       47.50       85.34     33.30 o 
  -6   9   5      169.06      176.36     20.58 o 
  -5   9   5        2.72        7.69     14.83 o 
  -4   9   5      286.78      276.42     34.63 o 
  -3   9   5      209.77      260.16     35.23 o 
  -2   9   5      190.42      223.17     36.44 o 
  -1   9   5       78.58       82.35     28.84 o 
   0   9   5       98.78      107.68     32.17 o 
   1   9   5       44.71       35.01     27.80 o 
   2   9   5       19.98       52.25     29.32 o 
 -10  10   5        5.50       40.32     27.47 o 
  -9  10   5        5.90       -8.21     22.87 o 
  -8  10   5        0.91        1.54     18.22 o 
  -7  10   5       47.95       67.74     17.43 o 
  -6  10   5       45.03       23.86     21.94 o 
  -5  10   5       24.69        3.88     19.32 o 
  -4  10   5       68.89      121.46     31.46 o 
  -3  10   5       74.06       94.82     29.11 o 
  -2  10   5       10.73      -15.49     20.90 o 
  -1  10   5       44.15       29.43     27.36 o 
   0  10   5        1.37        4.49     24.35 o 
   1  10   5        9.50       22.76     26.26 o 
  -9  11   5        3.85       -3.83     25.05 o 
  -7  11   5        8.48       18.27     21.23 o 
  -6  11   5       11.04       10.40     21.06 o 
  -5  11   5      331.85      352.52     44.70 o 
  -4  11   5       89.47       85.96     31.68 o 
  -3  11   5        8.87       11.00     22.87 o 
  -2  11   5       55.67       76.98     32.12 o 
  -1  11   5      570.05      490.56     55.21 o 
  -7  12   5        0.07      -18.71     18.71 o 
  -6  12   5       53.03       15.60     25.88 o 
  -5  12   5        2.03       25.99     25.93 o 
  -4  12   5       99.86      103.02     34.14 o 
   0 -12   6      311.21      332.90     32.08 o 
   1 -12   6       31.82       25.27     19.00 o 
   2 -12   6      211.47      199.43     39.88 o 
   3 -12   6      311.25      254.52     43.93 o 
   4 -12   6      208.05      183.29     38.79 o 
   5 -12   6        7.17      -10.56     23.53 o 
   6 -12   6      126.89      128.57     35.89 o 
   7 -12   6      146.92      129.12     35.78 o 
  -2 -11   6       57.38       44.20     20.67 o 
  -1 -11   6       15.12        7.98     46.10 o 
   0 -11   6       13.67       13.29     17.04 o 
   1 -11   6      169.14      196.09     39.28 o 
   2 -11   6      156.14      169.55     37.81 o 
   3 -11   6       74.54      102.75     34.85 o 
   4 -11   6      358.65      297.81     42.08 o 
   5 -11   6      876.43     1023.10     63.25 o 
   6 -11   6       39.96       59.91     28.34 o 
   7 -11   6        0.06       10.18     24.78 o 
   8 -11   6      107.14      113.53     31.84 o 
  -3 -10   6       26.74       25.02     30.94 o 
  -2 -10   6      259.60      267.37     27.66 o 
  -1 -10   6        1.63        1.62     16.04 o 
   0 -10   6       14.49      -26.48     27.41 o 
   1 -10   6      277.80      205.12     36.33 o 
   2 -10   6      174.13      233.57     38.35 o 
   3 -10   6       10.17       28.07     26.92 o 
   4 -10   6        4.99       39.34     25.55 o 
   5 -10   6        3.92       23.69     24.46 o 
   6 -10   6       13.44       33.43     23.75 o 
   7 -10   6      170.53      178.97     33.86 o 
   8 -10   6       12.20       39.52     16.47 o 
   9 -10   6       24.61       15.23     15.93 o 
  -4  -9   6      101.64      128.99     23.48 o 
  -3  -9   6      303.23      258.30     27.94 o 
  -2  -9   6       42.41       31.09     17.22 o 
  -1  -9   6        8.16      -13.84     25.99 o 
   0  -9   6      394.13      372.65     43.06 o 
   1  -9   6       93.47       88.36     30.14 o 
   2  -9   6       10.92       45.74     28.18 o 
   3  -9   6       26.65       49.52     25.27 o 
   4  -9   6      668.63      817.97     51.97 o 
   5  -9   6      111.67      138.70     28.45 o 
   6  -9   6      254.92      249.18     21.69 o 
   7  -9   6      427.98      434.95     27.74 o 
   8  -9   6       90.29       77.48     26.86 o 
   9  -9   6       52.29       19.59     25.16 o 
  -6  -8   6       37.36       64.89     31.84 o 
  -5  -8   6        1.11      -12.80     22.71 o 
  -4  -8   6     1016.65      965.50     41.05 o 
  -3  -8   6      191.94      172.91     23.53 o 
  -2  -8   6       72.07       85.52     33.16 o 
  -1  -8   6      872.10      803.74     57.56 o 
   0  -8   6      632.50      595.07     48.36 o 
   1  -8   6      171.39      162.06     31.24 o 
   2  -8   6      134.76      188.10     29.82 o 
   3  -8   6      807.78      835.37     47.54 o 
   4  -8   6        2.22      -12.21     12.21 o 
   5  -8   6      540.18      559.36     29.62 o 
   6  -8   6       71.17       59.38     23.86 o 
   7  -8   6        3.81      -16.36     16.36 o 
   8  -8   6       75.06       76.22     27.69 o 
   9  -8   6      202.50      195.61     37.54 o 
  10  -8   6        3.27      -23.58     27.36 o 
  -6  -7   6       72.69       53.29     29.92 o 
  -5  -7   6      462.23      431.42     47.98 o 
  -4  -7   6      137.45      102.95     19.02 o 
  -3  -7   6        0.09      -12.61     12.61 o 
  -2  -7   6      504.37      522.30     46.46 o 
  -1  -7   6     2640.29     2783.45     86.78 o 
   0  -7   6        1.50       51.65     26.75 o 
   1  -7   6      856.82     1171.20     54.93 o 
   2  -7   6      140.34      163.32     15.58 o 
   3  -7   6      327.32      323.27     41.06 o 
   4  -7   6       59.98       64.32     22.21 o 
   5  -7   6        3.17        0.19     16.60 o 
   6  -7   6        0.86       22.98     21.01 o 
   7  -7   6       21.45       26.54     23.42 o 
   8  -7   6      228.47      238.22     36.88 o 
   9  -7   6       44.00       24.52     27.63 o 
  10  -7   6        3.10      -11.76     29.71 o 
  -7  -6   6        6.65       -6.73     22.71 o 
  -6  -6   6      385.67      426.60     47.27 o 
  -5  -6   6      482.38      475.35     47.27 o 
  -4  -6   6       32.39       10.71     14.04 o 
  -3  -6   6      717.96      798.93     51.92 o 
  -2  -6   6      106.07      115.44     28.84 o 
  -1  -6   6      415.86      336.71     34.14 o 
   0  -6   6     1574.63     1690.87     61.39 o 
   1  -6   6      318.23      337.90     19.57 o 
   2  -6   6      521.01      477.79     29.32 o 
   3  -6   6     1081.80     1112.45     75.20 o 
   4  -6   6     2343.28     2431.88     49.67 o 
   5  -6   6       51.20       54.28     21.83 o 
   6  -6   6      168.53      150.90     29.87 o 
   7  -6   6      161.06      138.97     31.02 o 
   8  -6   6      193.46      255.73     38.57 o 
   9  -6   6       43.94      -23.20     23.20 o 
  10  -6   6       31.78       50.83     31.41 o 
  -8  -5   6        0.09       12.53     24.02 o 
  -7  -5   6      323.11      256.33     41.91 o 
  -6  -5   6        2.69       14.67     24.30 o 
  -5  -5   6      200.54      197.35     33.81 o 
  -4  -5   6       84.86      106.45     16.25 o 
  -3  -5   6     1155.77     1037.86     53.84 o 
  -2  -5   6       20.03       16.47     19.97 o 
  -1  -5   6     1665.93     1792.60     25.63 o 
   0  -5   6     1026.62     1159.41     25.42 o 
   1  -5   6      129.34      108.48     12.70 o 
   2  -5   6      290.80      221.76     26.18 o 
   3  -5   6     1214.37     1164.69     31.97 o 
   4  -5   6     1777.96     1846.15     62.48 o 
   5  -5   6       11.54        1.81     18.71 o 
   6  -5   6      533.63      590.64     44.97 o 
   7  -5   6       22.59       52.52     27.63 o 
   8  -5   6      198.42      179.57     38.95 o 
   9  -5   6       41.34       58.43     30.97 o 
  10  -5   6       16.77       16.19     29.32 o 
  -9  -4   6       12.91        9.63     27.47 o 
  -8  -4   6      267.27      328.94     46.18 o 
  -7  -4   6      121.92      122.18     34.90 o 
  -6  -4   6       41.27        7.44     22.87 o 
  -5  -4   6       26.60       33.27     25.16 o 
  -4  -4   6     1927.24     1930.63     69.49 o 
  -3  -4   6      486.82      448.18     17.20 o 
  -2  -4   6     2026.01     2190.27     33.63 o 
  -1  -4   6       67.76       40.21      7.23 o 
   0  -4   6      511.38      495.01     27.06 o 
   1  -4   6     1043.74      966.95     25.68 o 
   2  -4   6     7789.51     7954.86     88.51 o 
   3  -4   6     8275.84     8676.99    140.12 o 
   4  -4   6      409.90      384.74     33.16 o 
   5  -4   6      237.58      255.40     31.52 o 
   6  -4   6      343.87      466.98     44.26 o 
   7  -4   6      762.53      880.56     62.65 o 
   8  -4   6      131.34      124.69     35.34 o 
   9  -4   6        6.60       20.68     29.00 o 
  10  -4   6        6.62      -24.68     24.68 o 
  -9  -3   6      325.18      281.72     42.52 o 
  -8  -3   6      216.77      221.92     37.32 o 
  -7  -3   6     1265.22     1261.04     67.08 o 
  -6  -3   6      230.18      190.24     34.08 o 
  -5  -3   6      505.63      544.37     24.66 o 
  -4  -3   6        3.88        0.43     11.24 o 
  -3  -3   6     1919.96     2668.20     42.36 o 
  -2  -3   6      734.81      943.47     22.10 o 
  -1  -3   6     1212.34     1256.39     31.41 o 
   0  -3   6       58.60      109.34     24.43 o 
   1  -3   6     1144.50     1150.29     27.05 o 
   2  -3   6     6162.82     6253.84     85.02 o 
   3  -3   6      406.22      529.30     36.82 o 
   4  -3   6      493.49      485.20     38.09 o 
   5  -3   6      664.36      769.27     48.20 o 
   6  -3   6      451.75      533.40     47.11 o 
   7  -3   6      435.42      531.82     50.34 o 
   8  -3   6        7.09      -22.76     22.76 o 
   9  -3   6       33.51        8.10     31.79 o 
  10  -3   6        0.65      -17.51     33.16 o 
 -10  -2   6       76.23       99.58     31.57 o 
  -9  -2   6      764.62      696.89     56.35 o 
  -8  -2   6        3.34        4.82     20.84 o 
  -7  -2   6      629.93      639.13     30.59 o 
  -6  -2   6      312.75      276.23     20.52 o 
  -5  -2   6      780.85      705.81     25.91 o 
  -4  -2   6        1.50       -6.90      7.49 o 
  -3  -2   6      914.79      813.48     28.32 o 
  -2  -2   6     2905.20     2926.72     44.81 o 
  -1  -2   6      187.24      256.44     13.92 o 
   0  -2   6     3811.36     3678.04     48.88 o 
   1  -2   6     6173.51     6106.24     68.77 o 
   2  -2   6        3.96       25.66     14.72 o 
   3  -2   6     1838.03     1726.10     57.67 o 
   4  -2   6     3222.34     3310.94     88.96 o 
   5  -2   6       14.33       34.08     22.49 o 
   6  -2   6     1666.65     1516.94     69.38 o 
   7  -2   6      240.55      227.93     40.65 o 
   8  -2   6        5.84      -18.22     26.70 o 
   9  -2   6        1.35      -29.32     32.12 o 
 -10  -1   6      187.63      139.85     35.73 o 
  -9  -1   6      423.10      418.32     32.34 o 
  -8  -1   6        7.79        7.52     12.37 o 
  -7  -1   6      165.21      153.69     18.81 o 
  -6  -1   6      261.37      310.26     33.75 o 
  -5  -1   6     1876.65     1917.10     41.35 o 
  -4  -1   6      568.22      435.27     28.29 o 
  -3  -1   6     2162.25     2552.38     40.56 o 
  -2  -1   6       32.15       38.02     11.84 o 
  -1  -1   6       88.51       38.86      9.67 o 
   0  -1   6     2748.19     2895.85     40.74 o 
   1  -1   6      358.38      339.12     25.71 o 
   2  -1   6     1041.08      854.68     39.45 o 
   3  -1   6     3190.22     3034.20     77.64 o 
   4  -1   6      302.49      302.02     31.52 o 
   5  -1   6      457.23      513.49     44.86 o 
   6  -1   6       22.86       50.50     30.58 o 
   7  -1   6       81.85       99.91     36.55 o 
   8  -1   6       38.35       41.53     35.40 o 
   9  -1   6      119.97      123.44     39.99 o 
 -11   0   6       24.97       15.13     16.63 o 
 -10   0   6      107.81      135.62     21.35 o 
  -9   0   6       89.08       95.37     28.26 o 
  -8   0   6      979.03     1011.28     39.23 o 
  -7   0   6      208.09      185.53     19.12 o 
  -6   0   6     1231.34     1257.20     43.41 o 
  -5   0   6     3573.31     3445.81     57.02 o 
  -4   0   6      879.28      838.93     24.50 o 
  -3   0   6      442.22      499.00     20.19 o 
  -2   0   6      172.61      106.98     10.11 o 
  -1   0   6     8285.01     8502.53     82.78 o 
   0   0   6      263.56      291.97     13.05 o 
   1   0   6     3416.60     3570.23     78.63 o 
   2   0   6      204.64      262.79     27.80 o 
   3   0   6      195.43      163.54     25.38 o 
   4   0   6      728.65      772.44     49.52 o 
   5   0   6      550.01      470.59     42.84 o 
   6   0   6       14.83        2.35     29.82 o 
   7   0   6      352.62      349.07     44.92 o 
   8   0   6      286.84      280.36     45.69 o 
   9   0   6       17.17      -27.47     30.53 o 
 -11   1   6       10.81       -5.01     14.43 o 
 -10   1   6        5.65       21.59     22.10 o 
  -9   1   6       73.54       77.92     14.46 o 
  -8   1   6      235.93      214.66     56.22 o 
  -7   1   6      274.48      244.97     20.05 o 
  -6   1   6     1904.60     1823.74     42.28 o 
  -5   1   6      208.10      179.61     14.68 o 
  -4   1   6      152.15      145.88     12.53 o 
  -3   1   6        5.27       16.99      7.27 o 
  -2   1   6     1766.30     2062.81     33.58 o 
  -1   1   6        0.04        7.37      7.20 o 
   0   1   6       70.58      111.42     30.45 o 
   1   1   6      675.11      547.11     69.92 o 
   2   1   6      200.70      178.47     16.30 o 
   3   1   6      411.04      451.57     24.59 o 
   4   1   6       27.40       37.29     14.77 o 
   5   1   6       31.49       20.29     28.84 o 
   6   1   6       82.79      102.37     32.94 o 
   7   1   6      334.42      361.99     48.42 o 
   8   1   6      118.35       65.65     37.48 o 
 -11   2   6       93.28      123.56     21.68 o 
 -10   2   6      103.15      118.23     34.52 o 
  -9   2   6        0.79       -3.14     13.55 o 
  -8   2   6        3.81       18.02     13.72 o 
  -7   2   6       66.89       75.80     31.57 o 
  -6   2   6     1218.70     1119.90     33.57 o 
  -5   2   6       12.61       33.37      9.31 o 
  -4   2   6      196.75      189.00      9.54 o 
  -3   2   6     2621.71     2556.26     30.24 o 
  -2   2   6       52.19       64.46      9.54 o 
  -1   2   6     2174.64     2043.49     53.70 o 
   0   2   6      117.14      111.33     21.31 o 
   1   2   6      255.70      281.69     26.86 o 
   2   2   6        3.52       10.93     11.59 o 
   3   2   6     2149.34     1943.15    107.32 o 
   4   2   6        4.39       13.29     14.29 o 
   5   2   6        6.44      -11.39     15.71 o 
   6   2   6      753.72      769.33     57.34 o 
   7   2   6      213.45      165.89     41.37 o 
   8   2   6       55.57       95.81     40.21 o 
 -11   3   6      142.60      192.54     45.80 o 
 -10   3   6      206.43      233.85     25.82 o 
  -9   3   6      233.83      239.74     23.06 o 
  -8   3   6      658.66      662.04     30.41 o 
  -7   3   6      125.87      117.24     15.71 o 
  -6   3   6        0.04       -8.49      8.49 o 
  -5   3   6      854.19      917.26     19.50 o 
  -4   3   6     3953.34     3997.43     53.69 o 
  -3   3   6      205.85      189.78     13.28 o 
  -1   3   6     1126.21     1179.92     30.06 o 
   0   3   6     2279.00     2337.20     62.04 o 
   2   3   6     1493.82     1424.79     28.72 o 
   3   3   6       42.17       76.92     18.76 o 
   4   3   6        8.91       18.59     11.41 o 
   5   3   6        8.82       11.59     11.43 o 
   6   3   6      496.79      518.52     25.95 o 
   7   3   6        5.79      -28.56     28.56 o 
 -11   4   6       18.04       25.24     17.82 o 
 -10   4   6       52.34       69.22     27.52 o 
  -9   4   6       75.75       84.42     25.88 o 
  -8   4   6        7.97       -6.08     18.00 o 
  -7   4   6        0.34        1.04     15.38 o 
  -6   4   6       34.69        9.29      7.95 o 
  -5   4   6     1058.46     1119.50     28.62 o 
  -4   4   6     4256.95     4244.27     94.85 o 
  -3   4   6     2476.86     2556.43     45.65 o 
  -2   4   6     1410.18     1222.24     31.19 o 
  -1   4   6       93.57       83.06     12.89 o 
   0   4   6     2472.68     2606.96     67.57 o 
   1   4   6     4323.36     4460.04     50.88 o 
   2   4   6      365.76      419.62     18.67 o 
   3   4   6      298.22      329.61     20.55 o 
   4   4   6       10.96        5.10     39.88 o 
   5   4   6      339.35      295.68     36.28 o 
   6   4   6       16.69       23.31     23.31 o 
 -11   5   6        5.00       22.87     27.14 o 
 -10   5   6       37.10       43.33     24.41 o 
  -9   5   6      129.53      166.60     31.62 o 
  -8   5   6      143.66       84.48     24.46 o 
  -7   5   6       12.59        4.76     16.63 o 
  -6   5   6      450.14      437.38     23.50 o 
  -5   5   6       44.65       34.04     22.38 o 
  -4   5   6      295.91      327.07     20.84 o 
  -3   5   6      128.43      111.64     13.37 o 
  -2   5   6       50.26       36.61     11.98 o 
  -1   5   6     2241.68     2192.41     46.87 o 
   0   5   6      556.57      511.08     41.64 o 
   1   5   6       21.74       22.20     13.63 o 
   2   5   6       89.24       66.83     17.81 o 
   3   5   6       51.93       76.32     19.73 o 
   4   5   6       11.64      -10.34     18.55 o 
   5   5   6        1.20      -20.29     20.29 o 
 -11   6   6       62.27       79.11     32.78 o 
 -10   6   6       72.44       73.87     25.66 o 
  -9   6   6        2.46       -5.47     17.62 o 
  -8   6   6        0.75        8.59     18.99 o 
  -7   6   6        4.90        1.65     16.03 o 
  -6   6   6       13.90        2.53     17.04 o 
  -5   6   6      508.55      497.83     24.55 o 
  -4   6   6      337.69      371.98     21.56 o 
  -3   6   6        1.07       -1.50     11.32 o 
  -2   6   6      501.04      571.04     36.33 o 
  -1   6   6     2937.35     3031.10     57.72 o 
   0   6   6      408.25      409.32     33.16 o 
   1   6   6        0.13       14.89     14.01 o 
   2   6   6      737.81      798.33     53.73 o 
   3   6   6       43.57       29.49     22.32 o 
   4   6   6        7.05       15.43     25.00 o 
   5   6   6      229.92      243.15     39.45 o 
 -11   7   6       29.86       50.94     27.08 o 
 -10   7   6       58.17       26.10     24.94 o 
  -9   7   6       22.00        3.06     18.11 o 
  -8   7   6       35.81       28.56     22.49 o 
  -7   7   6      186.29      149.48     28.24 o 
  -6   7   6      240.54      245.39     19.99 o 
  -5   7   6      202.39      227.41     19.72 o 
  -4   7   6      176.46      185.28     18.41 o 
  -3   7   6        1.00       -0.17     11.65 o 
  -2   7   6     1005.52      921.52     32.53 o 
  -1   7   6      374.61      360.06     23.81 o 
   0   7   6       24.29       33.71     22.38 o 
   1   7   6      180.29      227.77     34.96 o 
   2   7   6      200.30      176.12     35.40 o 
   3   7   6       12.69       -2.46     23.86 o 
   4   7   6      116.40       85.96     33.75 o 
 -11   8   6       28.03       31.84     28.89 o 
 -10   8   6       24.66       41.15     26.64 o 
  -9   8   6       50.04       27.25     22.21 o 
  -8   8   6      107.94       62.92     24.46 o 
  -7   8   6      236.87      226.41     31.62 o 
  -6   8   6      157.67      192.55     39.31 o 
  -5   8   6       94.18       96.46     16.74 o 
  -4   8   6       63.29       45.03     14.71 o 
  -3   8   6      586.78      558.86     33.97 o 
  -2   8   6     1008.53      925.37     54.77 o 
  -1   8   6       73.75       21.01     23.75 o 
   0   8   6      113.30      129.51     31.19 o 
   1   8   6       77.55       68.34     29.27 o 
   2   8   6        0.93       26.64     24.35 o 
   3   8   6      346.24      361.22     47.71 o 
 -10   9   6      200.73      199.27     39.23 o 
  -9   9   6        7.78       11.32     22.87 o 
  -8   9   6      129.77      160.80     32.39 o 
  -7   9   6      175.97      190.38     21.42 o 
  -6   9   6        6.68       -6.29     12.03 o 
  -5   9   6       97.47       93.36     17.48 o 
  -4   9   6      108.69      131.86     30.31 o 
  -3   9   6       12.72        7.33     20.90 o 
  -2   9   6       29.09       50.17     22.49 o 
  -1   9   6      307.11      272.91     40.27 o 
   0   9   6      171.24      148.77     35.45 o 
   1   9   6        5.56      -10.95     23.86 o 
   2   9   6      152.77      122.78     36.28 o 
 -10  10   6       72.83      118.95     33.00 o 
  -9  10   6        8.52       22.60     24.24 o 
  -8  10   6       67.12       20.51     24.89 o 
  -7  10   6       51.95       50.04     16.31 o 
  -6  10   6        0.40      -14.28     17.84 o 
  -5  10   6        1.07        0.93     19.15 o 
  -4  10   6       51.37       36.55     25.38 o 
  -3  10   6       19.06        2.40     22.10 o 
  -2  10   6       65.74       90.99     31.57 o 
  -1  10   6       25.47        8.64     24.30 o 
   0  10   6       25.24        2.90     28.13 o 
  -7  11   6        0.51       -6.94     20.40 o 
  -6  11   6      135.51      165.29     35.01 o 
  -5  11   6      151.65      145.43     33.71 o 
  -4  11   6        6.01       23.26     22.49 o 
  -3  11   6       52.77       59.04     28.07 o 
  -2  11   6       60.64      117.96     35.73 o 
  -1  11   6      213.58      202.82     43.82 o 
   0 -12   7       13.38        8.37     18.88 o 
   1 -12   7        7.36       46.67     32.23 o 
   2 -12   7       35.60      -29.17     29.17 o 
   3 -12   7       69.60       84.59     33.60 o 
   4 -12   7       78.71       92.68     36.44 o 
   5 -12   7       17.59       11.22     26.48 o 
   6 -12   7      175.17      150.47     38.29 o 
  -2 -11   7       23.11       23.18     20.47 o 
  -1 -11   7        5.24       -3.96     15.20 o 
   0 -11   7      141.03      149.37     39.23 o 
   1 -11   7      125.72      147.45     37.70 o 
   2 -11   7      256.40      344.20     46.40 o 
   3 -11   7        8.08      -27.47     27.47 o 
   4 -11   7      467.29      445.48     46.40 o 
   5 -11   7      352.90      282.48     39.83 o 
   6 -11   7      192.69      182.19     36.77 o 
   7 -11   7       17.59       34.96     24.78 o 
   8 -11   7      155.02      176.56     35.89 o 
  -3 -10   7       69.20       69.11     20.97 o 
  -2 -10   7      106.99      141.94     24.17 o 
  -1 -10   7      281.51      241.56     39.61 o 
   0 -10   7      394.04      338.74     43.06 o 
   1 -10   7      216.34      185.92     35.78 o 
   2 -10   7        1.54      -20.03     26.04 o 
   3 -10   7      597.19      737.87     55.10 o 
   4 -10   7       27.16       -0.44     22.10 o 
   5 -10   7      260.94      269.19     36.33 o 
   6 -10   7        6.93        2.25     19.54 o 
   7 -10   7      258.22      284.02     38.35 o 
   8 -10   7        7.51       12.46     37.67 o 
  -4  -9   7      255.17      264.70     43.93 o 
  -3  -9   7      230.94      261.42     29.24 o 
  -2  -9   7       50.70       65.00     30.69 o 
  -1  -9   7      198.58      216.72     37.26 o 
   0  -9   7      873.41      876.24     57.17 o 
   1  -9   7       50.08       73.32     31.79 o 
   2  -9   7       63.82      106.96     31.90 o 
   3  -9   7        3.57       23.31     23.36 o 
   4  -9   7       28.59       24.57     22.38 o 
   5  -9   7      281.10      261.92     33.43 o 
   6  -9   7      525.92      519.96     63.00 o 
   7  -9   7        0.56        5.68     14.80 o 
   8  -9   7       10.73      -13.79     21.28 o 
   9  -9   7       58.67      110.74     33.86 o 
  -6  -8   7       73.26       67.35     35.23 o 
  -5  -8   7      133.68      108.28     34.52 o 
  -4  -8   7      363.99      348.27     28.91 o 
  -3  -8   7       13.75       -5.71     17.78 o 
  -2  -8   7      887.49      846.37     56.79 o 
  -1  -8   7      670.43      566.67     50.61 o 
   0  -8   7        0.41       -3.33     27.41 o 
   1  -8   7      111.45      163.27     31.73 o 
   2  -8   7      289.48      327.40     37.76 o 
   3  -8   7       89.00      109.38     26.48 o 
   4  -8   7       37.09       27.88     14.07 o 
   5  -8   7       98.51      113.27     18.38 o 
   6  -8   7       68.26       63.43     17.58 o 
   7  -8   7       52.35       50.61     26.21 o 
   8  -8   7       13.09       -1.59     24.46 o 
   9  -8   7       43.16       80.70     30.36 o 
  -6  -7   7       88.63      112.82     35.40 o 
  -5  -7   7      214.98      186.95     38.79 o 
  -4  -7   7       17.80       -8.16     13.47 o 
  -3  -7   7      267.49      302.13     40.98 o 
  -2  -7   7     1395.22     1189.37     65.93 o 
  -1  -7   7        3.09        9.19     25.00 o 
   0  -7   7      871.87      937.25     54.77 o 
   1  -7   7       82.01      102.75     27.41 o 
   2  -7   7       18.40       21.19     14.31 o 
   3  -7   7      132.73      140.03     16.87 o 
   4  -7   7      129.93      134.56     17.40 o 
   5  -7   7      566.35      542.04     28.60 o 
   6  -7   7        9.19      -11.49     19.21 o 
   7  -7   7      852.29      875.63     54.39 o 
   8  -7   7      170.19      186.30     35.45 o 
   9  -7   7      131.71      147.83     38.46 o 
  10  -7   7      381.63      401.44     52.69 o 
  -7  -6   7        2.09       19.21     28.84 o 
  -6  -6   7      559.02      612.69     53.56 o 
  -5  -6   7        3.59        2.14     24.08 o 
  -4  -6   7       52.62       90.28     31.02 o 
  -3  -6   7      845.59      807.68     56.41 o 
  -2  -6   7      115.22      172.63     30.14 o 
  -1  -6   7      989.33      997.32     52.52 o 
   0  -6   7      510.84      554.58     41.64 o 
   1  -6   7     1214.14     1119.43     39.69 o 
   2  -6   7      336.25      285.34     18.75 o 
   3  -6   7     1275.68     1236.99     34.91 o 
   4  -6   7       63.42       57.26     17.34 o 
   5  -6   7      204.11      255.13     33.54 o 
   6  -6   7       79.33      110.24     28.62 o 
   7  -6   7      224.41      243.53     36.39 o 
   8  -6   7        0.56       10.34     26.92 o 
   9  -6   7      510.92      487.45     52.91 o 
  10  -6   7      477.53      455.55     56.73 o 
  -8  -5   7       19.53       38.20     29.32 o 
  -7  -5   7      191.45      175.36     38.40 o 
  -6  -5   7      182.33      181.00     35.40 o 
  -5  -5   7       22.97       69.44     29.60 o 
  -4  -5   7      711.83      851.51     56.03 o 
  -3  -5   7     1327.64     1131.91     59.20 o 
  -2  -5   7      482.98      546.53     40.98 o 
  -1  -5   7     3181.09     3210.08     43.18 o 
   0  -5   7       62.26       61.67     11.39 o 
   1  -5   7       83.94       71.15     12.86 o 
   2  -5   7     2701.81     2627.18     46.97 o 
   3  -5   7      119.85       75.51     31.76 o 
   4  -5   7      753.80      787.93     44.97 o 
   5  -5   7      238.11      227.01     33.27 o 
   6  -5   7       58.00       34.69     26.48 o 
   7  -5   7      169.74      125.84     33.38 o 
   8  -5   7      516.74      535.59     54.66 o 
   9  -5   7      185.07      219.73     43.44 o 
  10  -5   7        2.58       29.82     35.18 o 
  -9  -4   7       32.21       48.75     29.38 o 
  -8  -4   7      162.85      159.70     38.57 o 
  -7  -4   7        6.60      -19.81     19.81 o 
  -6  -4   7      114.74       93.06     28.84 o 
  -5  -4   7      297.77      307.00     37.76 o 
  -4  -4   7      141.18      183.29     32.12 o 
  -3  -4   7      580.18      610.42     52.08 o 
  -2  -4   7     2681.26     2972.57     43.71 o 
  -1  -4   7      349.04      344.62     33.81 o 
   0  -4   7        7.12       -3.65      9.51 o 
   1  -4   7     4423.91     4285.01     59.08 o 
   2  -4   7      440.67      388.58     20.19 o 
   3  -4   7     1469.42     1427.65     52.91 o 
   4  -4   7      362.42      381.52     34.41 o 
   5  -4   7      330.46      350.99     35.89 o 
   6  -4   7      232.06      187.99     34.03 o 
   7  -4   7       11.10       -2.29     26.64 o 
   8  -4   7       34.34       19.04     29.27 o 
   9  -4   7       10.21      -25.77     29.49 o 
  10  -4   7       43.81       14.72     34.63 o 
  -9  -3   7      146.99      131.75     33.92 o 
  -8  -3   7       45.98       31.46     29.00 o 
  -7  -3   7      557.53      535.76     49.24 o 
  -6  -3   7       67.27       57.49     25.99 o 
  -5  -3   7      393.16      407.50     21.55 o 
  -4  -3   7      417.97      408.49     19.87 o 
  -3  -3   7      149.57      154.25     12.26 o 
  -2  -3   7      135.56      199.01     16.68 o 
  -1  -3   7      282.59      284.23     15.63 o 
   0  -3   7     1787.73     1773.92     34.92 o 
   1  -3   7     8581.23     8979.04     95.56 o 
   2  -3   7     5389.21     5666.53     72.08 o 
   3  -3   7      696.02      608.58     39.88 o 
   4  -3   7     1611.96     1596.60     63.36 o 
   5  -3   7      509.99      461.83     41.91 o 
   6  -3   7      212.86      174.48     35.18 o 
   7  -3   7        6.36       -7.11     26.92 o 
   8  -3   7      239.90      305.30     46.35 o 
   9  -3   7       34.47       73.87     39.83 o 
 -10  -2   7       97.28       58.82     31.41 o 
  -9  -2   7        1.17        3.72     23.31 o 
  -8  -2   7      130.44      111.94     29.71 o 
  -7  -2   7     2215.83     2211.04     54.14 o 
  -6  -2   7       99.70      114.53     15.87 o 
  -5  -2   7       23.68       22.55     10.55 o 
  -4  -2   7     1636.32     1527.64     34.95 o 
  -3  -2   7     6167.63     6645.34     94.44 o 
  -2  -2   7      129.89      113.18     10.97 o 
  -1  -2   7      354.18      423.24     18.80 o 
   0  -2   7     1026.78     1077.45     35.12 o 
   1  -2   7      115.62      145.89     12.52 o 
   2  -2   7     3234.09     2970.52     75.01 o 
   3  -2   7      848.48      852.54     44.43 o 
   4  -2   7      692.18      718.11     47.71 o 
   5  -2   7      538.01      583.79     46.24 o 
   6  -2   7     3531.53     3784.44    113.53 o 
   7  -2   7       22.73       76.22     35.56 o 
   8  -2   7        0.46      -28.24     28.24 o 
   9  -2   7      140.33      229.36     47.76 o 
 -10  -1   7       45.04       21.56     24.78 o 
  -9  -1   7       41.45       27.53     14.37 o 
  -8  -1   7       11.02       -2.52     13.39 o 
  -7  -1   7       24.93       54.96     19.43 o 
  -6  -1   7       51.60       53.79     13.51 o 
  -5  -1   7      394.67      264.15     18.01 o 
  -4  -1   7        2.87       -4.97      7.79 o 
  -2  -1   7     1625.51     1410.14     28.97 o 
  -1  -1   7      892.95      894.37     44.04 o 
   0  -1   7      252.09      256.32     30.80 o 
   1  -1   7     3526.99     3907.36     52.91 o 
   2  -1   7       14.12       55.92     20.14 o 
   3  -1   7      269.45      228.70     28.02 o 
   4  -1   7     1016.82     1002.68     53.29 o 
   5  -1   7     1221.79     1439.52     69.60 o 
   6  -1   7      282.50      277.12     40.65 o 
   7  -1   7      235.15      197.19     39.56 o 
   8  -1   7      299.00      330.31     50.06 o 
   9  -1   7       57.17       86.39     39.72 o 
 -11   0   7       94.57       85.08     31.46 o 
 -10   0   7        1.97        0.42     13.00 o 
  -9   0   7       14.08       -4.50     12.12 o 
  -8   0   7       91.27       90.33     18.10 o 
  -7   0   7        3.66       -4.00     11.67 o 
  -6   0   7      831.10      789.01     29.75 o 
  -5   0   7        2.96        6.26      9.01 o 
  -4   0   7        6.10       -7.66      7.66 o 
  -3   0   7     1572.23     1296.00     28.71 o 
  -2   0   7      371.93      443.14     17.15 o 
  -1   0   7       95.02      109.83     10.98 o 
   0   0   7       22.03        7.26      7.01 o 
   1   0   7      535.66      478.37     34.14 o 
   2   0   7      103.48       88.96     24.02 o 
   3   0   7        6.69       22.10     20.95 o 
   4   0   7     3236.48     3161.46     92.03 o 
   5   0   7      154.05      149.04     35.78 o 
   6   0   7      195.48      238.88     40.05 o 
   7   0   7      371.84      367.56     47.49 o 
   8   0   7       10.17        6.46     30.53 o 
 -11   1   7      175.33      184.58     24.22 o 
 -10   1   7        0.91        0.78     13.66 o 
  -9   1   7      169.27      127.86     20.95 o 
  -8   1   7        0.45       12.30     29.95 o 
  -7   1   7      466.79      472.22     25.59 o 
  -6   1   7      245.07      203.61     32.94 o 
  -5   1   7      200.52      191.87     15.27 o 
  -4   1   7     1003.95     1150.41     28.79 o 
  -3   1   7     2134.69     2016.60     34.37 o 
  -2   1   7       90.75       62.27      9.62 o 
   0   1   7       31.02       33.82     10.15 o 
   1   1   7     2102.26     2163.20     96.87 o 
   2   1   7     1037.10     1024.40     33.75 o 
   3   1   7     1049.24      930.81     33.84 o 
   4   1   7       94.71       96.30     32.34 o 
   5   1   7       27.32        6.08     31.24 o 
   6   1   7      472.50      450.57     48.36 o 
   7   1   7       97.07      130.82     40.71 o 
   8   1   7        1.68      -29.98     32.83 o 
 -11   2   7        4.62      -11.90     12.95 o 
 -10   2   7        0.62      -12.12     12.97 o 
  -9   2   7      136.91      138.95     20.09 o 
  -8   2   7      230.18      192.82     20.25 o 
  -7   2   7     1519.83     1494.55     41.98 o 
  -6   2   7        1.60        4.29      9.09 o 
  -5   2   7     1688.46     1582.34     35.42 o 
  -4   2   7      683.62      563.03     14.95 o 
  -3   2   7       61.83       60.54      6.85 o 
  -2   2   7     2381.72     2642.64     44.42 o 
  -1   2   7      495.57      534.66     22.26 o 
   0   2   7      685.37      631.60     24.65 o 
   1   2   7        3.98      -10.29     10.29 o 
   2   2   7      894.70      860.97     41.69 o 
   3   2   7      130.12      167.33     19.78 o 
   4   2   7       18.21       53.01     17.45 o 
   5   2   7      659.82      626.46     34.14 o 
   6   2   7        7.31        5.31     30.53 o 
   7   2   7       68.65       36.28     35.40 o 
   8   2   7       46.37      -33.22     33.22 o 
 -11   3   7        6.71       23.70     13.36 o 
 -10   3   7        4.42       -9.57     12.85 o 
  -9   3   7       97.17       93.48     18.14 o 
  -8   3   7      794.90      834.65     34.05 o 
  -7   3   7       16.99        8.76     10.96 o 
  -6   3   7      416.30      411.47     23.20 o 
  -5   3   7      276.04      317.72     13.21 o 
  -4   3   7     2220.83     2417.50     32.39 o 
  -3   3   7       26.80       37.71      9.65 o 
  -2   3   7     2201.08     2135.13     41.68 o 
  -1   3   7      461.53      503.50     29.71 o 
   0   3   7        7.00        0.63     10.67 o 
   1   3   7     1298.45     1210.05     36.28 o 
   2   3   7       82.05       78.67     16.98 o 
   3   3   7       22.10        3.32     15.75 o 
   4   3   7      459.41      435.04     30.48 o 
   5   3   7     1435.92     1346.07     47.65 o 
   6   3   7        4.62       -1.11     19.89 o 
   7   3   7      127.70      100.29     39.39 o 
 -11   4   7        9.39       25.49     25.49 o 
 -10   4   7       76.97      105.81     29.22 o 
  -9   4   7        4.83        0.82     17.18 o 
  -8   4   7       33.47        7.14     12.83 o 
  -7   4   7       13.24        7.38     15.60 o 
  -6   4   7       95.45      131.42     23.26 o 
  -5   4   7        3.56       23.42      9.39 o 
  -4   4   7     4381.48     4397.03     63.89 o 
  -3   4   7     2281.80     2075.53     41.80 o 
  -2   4   7        1.95        6.75     12.50 o 
  -1   4   7       80.58       93.42     20.84 o 
   0   4   7     2882.17     2881.84     54.79 o 
   1   4   7     1578.58     1527.84     44.04 o 
   2   4   7       40.55       27.70     15.57 o 
   3   4   7      282.43      290.28     31.43 o 
   4   4   7      101.02      129.92     21.87 o 
   5   4   7       31.38       34.79     19.62 o 
   6   4   7      151.65      141.98     33.92 o 
 -11   5   7       82.70       49.19     29.00 o 
 -10   5   7      133.24      158.01     33.32 o 
  -9   5   7       11.22       17.01     20.84 o 
  -8   5   7       14.32       35.45     21.61 o 
  -7   5   7      411.54      407.39     36.93 o 
  -6   5   7       64.05       59.34     11.94 o 
  -5   5   7      107.25       99.34     20.17 o 
  -3   5   7      397.61      388.02     21.37 o 
  -2   5   7       79.06       78.57     13.98 o 
  -1   5   7      268.90      238.92     19.12 o 
   0   5   7      206.72      168.59     18.57 o 
   1   5   7       10.33       11.36     14.68 o 
   2   5   7      160.22      227.34     31.21 o 
   3   5   7      200.50      222.81     24.31 o 
   4   5   7      501.02      577.89     48.58 o 
   5   5   7        1.01      -13.84     22.32 o 
 -11   6   7       68.15       91.43     33.16 o 
 -10   6   7       52.27       85.08     30.20 o 
  -9   6   7       89.83      111.01     29.54 o 
  -8   6   7      501.55      573.83     46.07 o 
  -7   6   7      128.08      145.10     28.95 o 
  -6   6   7       31.86       38.05     12.36 o 
  -5   6   7       46.57       39.06     15.81 o 
  -4   6   7      628.70      590.42     26.22 o 
  -3   6   7       76.73       65.91     14.62 o 
  -2   6   7        4.32       -1.10     11.74 o 
  -1   6   7      240.76      238.07     20.66 o 
   0   6   7       81.43       88.60     17.95 o 
   1   6   7      567.96      502.20     29.23 o 
   2   6   7      104.11       59.26     24.94 o 
   3   6   7        0.11       44.59     25.49 o 
   4   6   7      504.02      484.38     48.42 o 
   5   6   7       76.32      117.25     33.43 o 
 -11   7   7        3.41       46.29     26.70 o 
 -10   7   7       47.08       31.30     25.88 o 
  -9   7   7       87.63       75.56     26.86 o 
  -8   7   7      268.16      200.47     32.67 o 
  -7   7   7      160.78      137.38     28.02 o 
  -6   7   7     1218.63     1019.40     34.51 o 
  -5   7   7      468.64      516.53     32.97 o 
  -4   7   7       28.53       22.40     29.87 o 
  -3   7   7      616.50      606.20     29.43 o 
  -2   7   7      184.83      207.42     20.36 o 
  -1   7   7      121.85      139.81     43.74 o 
   0   7   7       59.85       66.04     26.70 o 
   1   7   7      220.22      271.77     37.81 o 
   2   7   7       36.63       33.00     25.49 o 
   3   7   7      342.52      319.03     44.26 o 
   4   7   7      161.21      219.13     39.72 o 
 -11   8   7       26.24       -1.04     23.75 o 
 -10   8   7        3.22       -8.37     22.32 o 
  -9   8   7        3.98       26.54     23.47 o 
  -8   8   7      123.07      166.88     31.73 o 
  -7   8   7      577.73      648.96     48.75 o 
  -6   8   7      118.37      114.47     17.41 o 
  -5   8   7      252.82      273.01     22.53 o 
  -4   8   7      762.19      691.37     85.24 o 
  -3   8   7      441.12      493.11     28.24 o 
  -2   8   7        8.95       17.78     20.84 o 
  -1   8   7      118.63       59.97     26.54 o 
   0   8   7      181.50      178.80     35.95 o 
   1   8   7        1.20        2.90     25.49 o 
   2   8   7       96.29       79.77     32.34 o 
   3   8   7      174.27      154.46     39.28 o 
 -10   9   7       41.04        1.59     23.15 o 
  -9   9   7      173.62      128.46     32.72 o 
  -8   9   7      219.57      186.52     33.75 o 
  -7   9   7      134.21      136.59     20.02 o 
  -6   9   7        3.98       -1.86     12.23 o 
  -5   9   7      209.11      209.06     22.65 o 
  -4   9   7      298.87      301.69     37.59 o 
  -3   9   7       28.22       64.51     25.49 o 
  -2   9   7        2.41       -2.14     21.56 o 
  -1   9   7       64.79       61.99     28.56 o 
   0   9   7      211.15      233.90     42.19 o 
   1   9   7      118.97       98.43     33.97 o 
  -9  10   7      149.13      173.17     36.44 o 
  -8  10   7       59.76       66.04     27.41 o 
  -7  10   7        0.59      -11.96     11.96 o 
  -6  10   7       10.00       -6.08     20.19 o 
  -5  10   7      175.96      197.90     36.00 o 
  -4  10   7      121.01      112.11     29.92 o 
  -3  10   7       45.30       96.08     29.92 o 
  -2  10   7       69.94       65.87     29.11 o 
  -1  10   7       27.32        5.53     23.97 o 
   0  10   7       59.21       53.23     31.73 o 
  -7  11   7        9.97       -7.88     20.73 o 
  -6  11   7       23.29       45.85     27.14 o 
  -5  11   7       23.23       50.56     26.10 o 
  -4  11   7      108.08       99.69     29.00 o 
  -3  11   7       90.04      110.14     35.89 o 
  -2  11   7       31.69       24.89     29.92 o 
   1 -12   8       48.74       14.34     30.36 o 
   2 -12   8       81.35       86.72     36.82 o 
   3 -12   8        2.36       -3.88     29.00 o 
   4 -12   8        5.46      -22.82     25.49 o 
   5 -12   8        2.25      -26.70     26.70 o 
   6 -12   8       69.70       53.13     32.72 o 
  -2 -11   8       86.82       66.72     22.03 o 
  -1 -11   8        0.36       -7.44     27.63 o 
   0 -11   8        9.40       17.95     32.89 o 
   1 -11   8       63.91       47.11     30.97 o 
   2 -11   8        6.33       22.54     30.03 o 
   3 -11   8       35.55       65.43     30.97 o 
   4 -11   8      165.99      135.09     36.06 o 
   5 -11   8        6.64        5.80     26.64 o 
   6 -11   8      206.84      208.68     38.03 o 
   7 -11   8       79.74       79.33     30.25 o 
  -3 -10   8       46.47       41.31     19.56 o 
  -2 -10   8       86.95       56.68     35.51 o 
  -1 -10   8       77.57      102.15     35.73 o 
   0 -10   8        4.01       34.47     28.95 o 
   1 -10   8       21.32       38.46     26.97 o 
   2 -10   8       96.61      134.87     36.44 o 
   3 -10   8      452.68      561.03     50.39 o 
   4 -10   8       62.09       96.84     30.86 o 
   5 -10   8       22.33      -15.86     20.79 o 
   6 -10   8      355.81      448.92     43.49 o 
   7 -10   8       69.53       85.30     27.69 o 
   8 -10   8       24.54       43.27     22.60 o 
  -4  -9   8      105.22       47.17     33.60 o 
  -3  -9   8        0.73       11.14     15.57 o 
  -2  -9   8       14.33       26.81     30.36 o 
  -1  -9   8        2.10       59.70     30.25 o 
   0  -9   8      154.39      139.68     35.67 o 
   1  -9   8      379.66      420.26     43.77 o 
   2  -9   8        2.60      -13.46     22.98 o 
   3  -9   8      845.01      811.63     52.80 o 
   4  -9   8        0.50       40.16     24.02 o 
   5  -9   8      345.84      348.90     37.59 o 
   6  -9   8       20.05       19.71     14.93 o 
   7  -9   8       71.95       51.47     17.79 o 
   8  -9   8      194.15      213.06     24.96 o 
   9  -9   8       66.48       86.45     34.19 o 
  -5  -8   8      151.01      212.62     42.24 o 
  -4  -8   8        2.90        1.39     16.90 o 
  -3  -8   8      390.24      468.02     50.89 o 
  -2  -8   8     1245.54      919.36     60.52 o 
  -1  -8   8      180.68      149.43     35.23 o 
   0  -8   8      158.43      142.80     33.60 o 
   1  -8   8      280.79      276.20     37.70 o 
   2  -8   8      344.28      360.84     37.70 o 
   3  -8   8      562.72      545.61     44.65 o 
   4  -8   8       31.81       30.79     20.98 o 
   5  -8   8        3.63      -13.35     13.35 o 
   6  -8   8       39.94       30.59     15.62 o 
   7  -8   8        3.74      -20.29     22.49 o 
   8  -8   8      129.53      109.21     34.47 o 
   9  -8   8       15.22       -3.23     25.60 o 
  -6  -7   8      132.16      101.01     35.12 o 
  -5  -7   8       30.26       27.30     30.47 o 
  -4  -7   8       86.93       94.71     34.63 o 
  -3  -7   8      896.13      878.16     62.10 o 
  -2  -7   8      408.13      395.85     44.81 o 
  -1  -7   8      347.39      364.06     40.16 o 
   0  -7   8     2400.65     2499.26     84.59 o 
   1  -7   8      144.12      127.05     28.18 o 
   2  -7   8      520.84      436.08     24.72 o 
   3  -7   8     1135.80     1132.94     36.76 o 
   4  -7   8      528.56      495.22     27.17 o 
   5  -7   8       91.67       74.99     17.73 o 
   6  -7   8      336.63      331.07     37.59 o 
   7  -7   8      101.84      102.81     31.35 o 
   8  -7   8       36.69       -9.25     27.36 o 
   9  -7   8      133.01      193.52     42.46 o 
  -7  -6   8      158.89      210.26     41.42 o 
  -6  -6   8        1.74       16.79     26.81 o 
  -5  -6   8      133.68       89.95     30.97 o 
  -4  -6   8      291.40      318.32     43.99 o 
  -3  -6   8      151.75      155.71     33.86 o 
  -2  -6   8      117.43      124.42     29.82 o 
  -1  -6   8     2012.59     2095.53     74.24 o 
   0  -6   8      399.44      326.10     34.52 o 
   1  -6   8      722.19      727.23     28.45 o 
   2  -6   8     2437.90     2371.34     47.71 o 
   3  -6   8       26.39       27.34     13.78 o 
   4  -6   8        9.94       30.14     14.70 o 
   5  -6   8      371.70      385.78     39.72 o 
   6  -6   8       20.03       51.86     27.03 o 
   7  -6   8       85.93       61.11     28.07 o 
   8  -6   8       54.29       55.43     30.47 o 
   9  -6   8       68.82       55.48     31.90 o 
  -8  -5   8       13.51      -25.77     25.77 o 
  -7  -5   8        0.63       19.48     26.86 o 
  -6  -5   8      161.00      158.12     35.51 o 
  -5  -5   8       17.75       90.39     29.22 o 
  -4  -5   8      606.84      609.56     49.90 o 
  -3  -5   8     1403.31     1482.03     67.41 o 
  -2  -5   8     3598.80     3770.49     99.47 o 
  -1  -5   8      171.58      171.83     13.93 o 
   0  -5   8        1.95        6.74     10.67 o 
   1  -5   8     2340.22     2276.16     44.53 o 
   2  -5   8      186.33      202.51     17.08 o 
   3  -5   8      170.07      139.60     31.84 o 
   4  -5   8      171.28      141.06     28.84 o 
   5  -5   8      443.23      465.77     42.24 o 
   6  -5   8       37.09       47.87     30.75 o 
   7  -5   8     1097.99     1083.11     64.46 o 
   8  -5   8      679.65      680.75     58.32 o 
   9  -5   8        0.98      -27.25     27.25 o 
  -9  -4   8      165.31      181.05     39.67 o 
  -8  -4   8        0.48       -3.72     26.04 o 
  -7  -4   8      406.34      431.03     47.76 o 
  -6  -4   8       24.51       26.59     25.55 o 
  -5  -4   8        1.34      -22.49     22.49 o 
  -4  -4   8       10.08      -18.33     21.34 o 
  -3  -4   8     1512.85     1650.77     41.15 o 
  -2  -4   8      385.79      368.60     17.05 o 
  -1  -4   8        9.48        5.79      8.87 o 
   0  -4   8     3460.41     3694.04     55.96 o 
   1  -4   8      280.11      276.93     27.11 o 
   2  -4   8        3.08       -3.65      9.83 o 
   3  -4   8      622.02      603.42     26.47 o 
   4  -4   8      200.62      257.16     31.57 o 
   5  -4   8      152.57      145.98     30.86 o 
   6  -4   8      484.70      588.94     53.29 o 
   7  -4   8     2108.78     2491.77     98.54 o 
   8  -4   8      362.69      426.22     52.85 o 
   9  -4   8       14.13       30.53     33.97 o 
  -9  -3   8       62.78       51.44     27.80 o 
  -8  -3   8       13.99       12.09     27.03 o 
  -7  -3   8       85.71       85.46     29.54 o 
  -6  -3   8      581.75      651.20     48.80 o 
  -5  -3   8      429.79      342.36     29.24 o 
  -4  -3   8     1828.74     1658.82     38.07 o 
  -3  -3   8      528.05      566.43     21.47 o 
  -2  -3   8       42.48       31.13      9.57 o 
  -1  -3   8       27.26       32.83     10.49 o 
   0  -3   8     3370.07     3489.44     62.32 o 
   1  -3   8       50.58       33.88     13.60 o 
   2  -3   8     2055.46     1942.40     40.60 o 
   3  -3   8     3646.91     3562.13     88.85 o 
   4  -3   8      199.64      188.32     29.87 o 
   5  -3   8      917.41      965.53     57.17 o 
   6  -3   8        7.91      -28.45     28.45 o 
   7  -3   8      641.10      625.54     55.65 o 
   8  -3   8        0.33      -19.76     28.73 o 
   9  -3   8       62.54       -5.20     35.67 o 
 -10  -2   8        2.02      -21.94     21.94 o 
  -9  -2   8       32.68       24.52     25.55 o 
  -8  -2   8      379.90      368.50     42.30 o 
  -7  -2   8      959.81     1023.02     37.71 o 
  -6  -2   8      227.52      235.23     19.78 o 
  -5  -2   8     1845.53     1829.90     42.03 o 
  -4  -2   8     1211.20     1249.59     32.04 o 
  -3  -2   8      782.47      756.54     24.26 o 
  -2  -2   8     1065.41      872.32     25.76 o 
  -1  -2   8     2394.86     2541.20     43.28 o 
   0  -2   8       29.11       46.36     10.70 o 
   1  -2   8    18664.60    20697.42    284.35 o 
   2  -2   8     1710.15     1751.93     59.31 o 
   3  -2   8        5.50       -0.22     20.19 o 
   4  -2   8      716.02      628.22     46.73 o 
   5  -2   8     4548.44     4547.74    119.22 o 
   6  -2   8     2931.56     3115.94    105.44 o 
   7  -2   8       15.60       16.63     29.87 o 
   8  -2   8      340.44      296.99     52.36 o 
   9  -2   8       96.95       87.22     40.82 o 
 -10  -1   8       73.82       92.46     30.53 o 
  -9  -1   8      340.20      311.68     26.31 o 
  -8  -1   8      467.30      375.04     49.57 o 
  -7  -1   8      165.37      156.91     19.02 o 
  -6  -1   8     1181.67     1176.76     36.18 o 
  -5  -1   8     3862.88     3893.83    122.84 o 
  -4  -1   8      131.37      149.12     13.76 o 
  -3  -1   8     1288.82     1144.32     29.00 o 
  -2  -1   8      101.73      105.84     11.95 o 
  -1  -1   8     1170.39     1321.42     30.32 o 
   0  -1   8     1590.73     1358.45     31.68 o 
   1  -1   8      981.71      892.70     25.40 o 
   2  -1   8       68.71       72.33     22.32 o 
   3  -1   8       30.19       42.89     22.65 o 
   4  -1   8     4469.73     4256.78    109.70 o 
   5  -1   8       86.05       64.73     32.45 o 
   6  -1   8     1252.35     1203.26     69.66 o 
   7  -1   8      160.36      144.45     41.31 o 
   8  -1   8      427.00      451.72     55.87 o 
   9  -1   8       38.65        8.31     38.51 o 
 -11   0   8      146.64      137.06     36.06 o 
 -10   0   8       33.22       49.33     21.01 o 
  -9   0   8       12.92        4.30     13.28 o 
  -8   0   8       77.44       67.54     16.96 o 
  -7   0   8      647.71      563.83     28.83 o 
  -6   0   8     1138.56     1067.41     34.28 o 
  -5   0   8      422.94      456.30     22.24 o 
  -4   0   8     2368.79     2511.54     44.58 o 
  -3   0   8     2632.28     2456.98     41.50 o 
  -2   0   8      301.76      323.12     20.68 o 
  -1   0   8      773.04      884.72     24.25 o 
   0   0   8      987.42     1169.33     26.99 o 
   1   0   8      346.98      422.22     35.18 o 
   2   0   8       38.52       46.46     23.20 o 
   3   0   8      669.60      552.22     42.63 o 
   4   0   8      685.14      634.79     49.08 o 
   5   0   8        0.75       20.68     31.13 o 
   6   0   8      107.72      122.07     36.00 o 
   7   0   8      661.33      801.12     65.22 o 
   8   0   8        9.44      -29.92     29.92 o 
 -11   1   8       10.65      -13.63     13.63 o 
 -10   1   8       22.19       13.42     16.50 o 
  -9   1   8       77.78       79.86     18.59 o 
  -8   1   8       53.97       83.18     32.58 o 
  -7   1   8      182.20      165.16     17.91 o 
  -6   1   8       47.84       46.89     12.48 o 
  -5   1   8       98.10      120.11     14.12 o 
  -4   1   8      790.26      673.74     24.16 o 
  -3   1   8      532.23      605.64     30.77 o 
  -2   1   8      705.13      722.60     20.31 o 
  -1   1   8     2059.52     1917.66     39.22 o 
   0   1   8      288.90      399.14     13.36 o 
   1   1   8      169.30      208.77     18.14 o 
   2   1   8      147.69      130.33     16.79 o 
   3   1   8     1454.02     1582.59     67.52 o 
   4   1   8       15.39      -20.29     26.70 o 
   5   1   8       10.39      -26.59     26.59 o 
   6   1   8      938.61      999.18     66.80 o 
   7   1   8        5.56      -31.30     31.30 o 
   8   1   8      241.93      196.20     49.19 o 
 -11   2   8       19.04       28.03     15.60 o 
 -10   2   8      114.19       89.63     19.75 o 
  -9   2   8       92.00       95.40     18.32 o 
  -8   2   8        9.19       13.88     14.94 o 
  -7   2   8       63.23      102.11     16.24 o 
  -6   2   8      214.70      185.41     36.82 o 
  -5   2   8     2158.92     1975.94     40.31 o 
  -4   2   8     1566.74     1499.65     46.16 o 
  -3   2   8      617.43      613.97     15.94 o 
  -2   2   8      891.73      814.47     42.75 o 
  -1   2   8     2399.06     2645.04     48.51 o 
   0   2   8      334.63      312.56     27.28 o 
   1   2   8      259.77      235.24     18.99 o 
   2   2   8     1459.46     1309.20     52.36 o 
   3   2   8       51.92       42.92     17.60 o 
   4   2   8      392.94      357.48     42.81 o 
   5   2   8      173.04      210.15     40.27 o 
   6   2   8       42.43        0.99     30.53 o 
   7   2   8       82.93       36.99     37.32 o 
 -11   3   8        0.02       -4.85     20.00 o 
 -10   3   8       49.54       54.31     23.12 o 
  -9   3   8      202.94      188.79     21.16 o 
  -8   3   8       81.88      108.10     17.51 o 
  -7   3   8      191.59      188.25     18.16 o 
  -6   3   8      102.05       95.66     13.58 o 
  -5   3   8     2038.39     1854.00     30.93 o 
  -4   3   8      213.25      198.24     10.76 o 
  -3   3   8     4842.23     4809.90     71.18 o 
  -2   3   8     2066.57     2097.60     43.35 o 
  -1   3   8      193.98      159.91     16.05 o 
   0   3   8     2816.76     3001.01     56.10 o 
   1   3   8      705.07      659.01     36.93 o 
   2   3   8       38.88       28.63     15.36 o 
   3   3   8       95.22       82.37     19.02 o 
   4   3   8      651.21      666.94     34.60 o 
   5   3   8        3.78       -9.66     16.49 o 
   6   3   8       74.84      135.14     41.75 o 
   7   3   8      258.10      244.03     50.01 o 
 -11   4   8       25.17       69.55     30.53 o 
 -10   4   8      137.96      108.00     29.60 o 
  -9   4   8       81.69       72.81     16.67 o 
  -8   4   8      113.15      123.82     17.97 o 
  -7   4   8      163.41      149.72     17.27 o 
  -6   4   8      172.72      183.34     25.82 o 
  -5   4   8      360.39      343.89     21.61 o 
  -4   4   8     2219.01     2247.20     45.27 o 
  -3   4   8      106.91      134.35     14.76 o 
  -2   4   8      293.39      254.50     29.54 o 
  -1   4   8      102.74       95.76     14.90 o 
   0   4   8     2136.45     2154.17     49.88 o 
   1   4   8       39.62       52.03     26.26 o 
   2   4   8      103.67      111.56     21.61 o 
   3   4   8      362.51      422.61     60.92 o 
   4   4   8      135.29      105.52     22.31 o 
   5   4   8       43.92       42.95     23.78 o 
   6   4   8        1.38        3.01     24.74 o 
 -11   5   8       27.04       39.67     27.41 o 
 -10   5   8        3.13       65.22     26.92 o 
  -9   5   8       15.25        0.38     19.26 o 
  -8   5   8       67.99       45.25     21.34 o 
  -7   5   8      162.24      133.55     26.32 o 
  -6   5   8      130.64      161.31     21.50 o 
  -5   5   8      707.94      597.15     25.31 o 
  -4   5   8        7.83       -5.48      9.91 o 
  -3   5   8      273.41      288.45     20.27 o 
  -2   5   8      153.85      175.54     17.67 o 
  -1   5   8     1190.70     1188.32     37.80 o 
   0   5   8      150.96      128.27     21.09 o 
   1   5   8       52.80       69.75     18.11 o 
   2   5   8      650.09      527.99     31.93 o 
   3   5   8      701.25      606.87     34.24 o 
   4   5   8        0.77       11.76     23.97 o 
   5   5   8      168.52      228.10     38.14 o 
 -11   6   8       21.18       -7.11     20.73 o 
 -10   6   8       26.95       11.32     21.61 o 
  -9   6   8       52.75       23.58     20.03 o 
  -8   6   8      186.78      179.35     31.52 o 
  -7   6   8        5.20       -4.38     16.58 o 
  -6   6   8       19.96       21.64     18.27 o 
  -5   6   8       17.84        8.54     11.22 o 
  -4   6   8       10.15        9.62     11.67 o 
  -3   6   8       32.07       36.21     13.51 o 
  -2   6   8      181.83      155.54     18.47 o 
  -1   6   8       70.91       56.97     15.81 o 
   0   6   8      138.73      160.95     21.15 o 
   1   6   8      418.87      431.77     29.12 o 
   2   6   8      204.46      169.72     33.05 o 
   3   6   8       33.92       14.67     22.87 o 
   4   6   8      298.51      300.92     42.95 o 
 -11   7   8       11.67       11.65     27.30 o 
 -10   7   8      267.22      211.69     37.59 o 
  -9   7   8      306.40      265.03     38.79 o 
  -8   7   8        4.32        0.16     18.06 o 
  -7   7   8      172.23      170.27     29.27 o 
  -6   7   8      934.33      877.43     33.55 o 
  -5   7   8      310.25      321.85     23.34 o 
  -4   7   8        2.95        6.50     13.00 o 
  -3   7   8        2.68       14.02     12.81 o 
  -2   7   8      145.41      178.48     29.90 o 
  -1   7   8        2.15       12.97     13.19 o 
   0   7   8       49.77       50.39     24.78 o 
   1   7   8      170.03      134.54     33.22 o 
   2   7   8       64.65       69.81     29.49 o 
   3   7   8      358.83      410.41     48.42 o 
 -11   8   8       43.61       85.52     31.35 o 
 -10   8   8      165.84      129.83     34.80 o 
  -9   8   8       34.41       20.95     23.53 o 
  -8   8   8      165.74      269.30     37.54 o 
  -7   8   8       40.14       59.53     22.38 o 
  -6   8   8       10.18        4.89     11.35 o 
  -5   8   8      160.32      199.06     50.37 o 
  -4   8   8        2.74      -10.79     11.52 o 
  -3   8   8       83.46       56.22     19.18 o 
  -2   8   8       56.19       65.82     25.27 o 
  -1   8   8      339.66      304.70     39.83 o 
   0   8   8        7.91       28.89     26.48 o 
   1   8   8        0.47      -20.95     20.95 o 
   2   8   8      132.67       86.45     31.90 o 
 -10   9   8       43.97      106.20     30.53 o 
  -9   9   8       20.95        1.48     22.87 o 
  -8   9   8      150.88      152.16     32.39 o 
  -7   9   8       22.32       29.92     22.82 o 
  -6   9   8       60.04       63.38     15.47 o 
  -5   9   8      222.28      215.63     22.49 o 
  -4   9   8        5.65       15.97     21.12 o 
  -3   9   8       74.33       57.72     26.26 o 
  -2   9   8       32.97       11.22     21.61 o 
  -1   9   8        4.89       19.59     25.22 o 
   0   9   8       20.92        8.26     24.63 o 
   1   9   8      155.30      101.82     34.41 o 
  -9  10   8       44.86      118.24     32.12 o 
  -8  10   8       46.01       78.13     29.43 o 
  -7  10   8      103.40      116.04     19.72 o 
  -6  10   8      399.51      373.75     40.10 o 
  -5  10   8       59.05       32.61     23.69 o 
  -4  10   8       67.54       82.62     29.71 o 
  -3  10   8       88.72      100.13     32.50 o 
  -2  10   8        8.11      -14.12     24.24 o 
  -1  10   8        5.18      -10.62     23.04 o 
  -7  11   8       39.27       31.41     22.87 o 
  -6  11   8       58.54       83.21     27.80 o 
  -5  11   8        6.30       -4.71     19.32 o 
  -4  11   8       34.90       38.09     25.44 o 
  -3  11   8        3.09       15.38     23.58 o 
   1 -12   9      114.52      144.17     39.56 o 
   2 -12   9       14.17       -1.54     30.03 o 
   3 -12   9        8.77      -30.31     30.31 o 
   4 -12   9       53.64       62.98     34.36 o 
   5 -12   9       16.43      -27.41     27.41 o 
  -1 -11   9        8.40      -15.54     28.84 o 
   0 -11   9       64.32       62.32     36.77 o 
   1 -11   9       13.91       64.02     35.73 o 
   2 -11   9      114.18      122.07     35.67 o 
   3 -11   9      130.85      208.85     40.60 o 
   4 -11   9       40.17       48.86     29.00 o 
   5 -11   9      142.84      138.53     34.19 o 
   6 -11   9      100.04      165.62     35.73 o 
   7 -11   9       53.99       78.46     29.92 o 
  -3 -10   9        3.76       22.70     17.03 o 
  -2 -10   9       27.48       50.34     35.23 o 
  -1 -10   9       23.84        0.77     28.34 o 
   0 -10   9       12.18       -7.33     27.19 o 
   1 -10   9      261.58      281.01     41.42 o 
   2 -10   9      530.85      636.86     54.33 o 
   3 -10   9       46.07       63.09     28.56 o 
   4 -10   9      728.01      806.04     55.26 o 
   5 -10   9      680.05      685.99     53.67 o 
   6 -10   9      113.01      119.71     31.30 o 
   7 -10   9       19.35       34.03     24.13 o 
   8 -10   9       39.33       42.08     26.26 o 
  -4  -9   9       37.74       22.05     31.24 o 
  -3  -9   9        1.36      -24.30     31.52 o 
  -2  -9   9      122.75       90.39     33.81 o 
  -1  -9   9        0.96      -21.01     26.59 o 
   0  -9   9      162.86      107.35     33.60 o 
   1  -9   9      155.24      138.86     33.97 o 
   2  -9   9      617.05      699.30     52.52 o 
   3  -9   9     2005.80     2054.28     80.59 o 
   4  -9   9      408.93      316.14     37.37 o 
   5  -9   9      160.05      102.92     28.07 o 
   6  -9   9       77.27       68.36     19.95 o 
   7  -9   9      248.79      203.80     36.19 o 
   8  -9   9       80.63       61.96     18.53 o 
  -5  -8   9       17.16       17.56     31.24 o 
  -4  -8   9       92.29      112.49     38.40 o 
  -3  -8   9        2.11      -24.46     24.46 o 
  -2  -8   9       54.15       45.36     30.31 o 
  -1  -8   9      183.47      196.86     39.12 o 
   0  -8   9      397.54      438.43     47.54 o 
   1  -8   9        1.43       10.78     26.26 o 
   2  -8   9      505.25      532.20     46.46 o 
   3  -8   9       74.39       85.08     28.51 o 
   4  -8   9     1232.57     1284.12     46.15 o 
   5  -8   9       47.81       48.90     16.23 o 
   6  -8   9       67.13       53.59     17.63 o 
   7  -8   9        1.42        2.25     25.14 o 
   8  -8   9        2.96       -5.69     25.99 o 
   9  -8   9       14.02      -28.18     28.18 o 
  -6  -7   9        5.81       11.54     28.07 o 
  -5  -7   9      212.89      266.84     45.96 o 
  -4  -7   9      304.52      339.23     46.18 o 
  -3  -7   9      139.07      147.40     36.17 o 
  -2  -7   9      198.16      165.23     38.68 o 
  -1  -7   9     1042.23      933.20     61.06 o 
   0  -7   9      362.96      360.29     41.53 o 
   1  -7   9       66.59       87.05     27.41 o 
   2  -7   9      985.19      986.27     51.86 o 
   3  -7   9      982.97      851.87     34.15 o 
   4  -7   9      441.60      418.90     26.70 o 
   5  -7   9      209.33      259.73     33.19 o 
   6  -7   9      400.73      474.62     43.58 o 
   7  -7   9       37.12       15.81     27.36 o 
   8  -7   9      105.02      107.57     36.06 o 
   9  -7   9      119.31      151.77     41.64 o 
  -7  -6   9        9.83      -24.63     24.63 o 
  -6  -6   9      131.25      118.02     34.69 o 
  -5  -6   9      475.33      599.01     52.74 o 
  -4  -6   9       75.81       13.29     27.69 o 
  -3  -6   9      243.31      275.27     39.67 o 
  -2  -6   9      786.92      865.68     55.59 o 
  -1  -6   9     1668.46     1882.97     72.94 o 
   0  -6   9        2.27       10.95     21.83 o 
   1  -6   9      532.97      552.27     45.08 o 
   2  -6   9      692.73      700.74     29.17 o 
   3  -6   9      136.13      114.45     17.50 o 
   4  -6   9      500.20      480.79     27.64 o 
   5  -6   9       18.81       17.72     15.19 o 
   6  -6   9       59.20       -4.82     27.80 o 
   7  -6   9       25.87      -22.38     25.93 o 
   8  -6   9       35.96       30.97     35.78 o 
   9  -6   9        6.20      -30.42     30.42 o 
  -8  -5   9       14.01       30.64     30.14 o 
  -7  -5   9      117.65       75.56     31.84 o 
  -6  -5   9      144.78      176.67     34.96 o 
  -5  -5   9      129.30       84.31     31.46 o 
  -4  -5   9      162.58      175.36     34.47 o 
  -3  -5   9      939.04     1085.63     61.66 o 
  -2  -5   9     1936.10     1843.14     70.36 o 
  -1  -5   9       54.48       37.44     11.39 o 
   0  -5   9      407.81      436.49     49.21 o 
   1  -5   9     1379.93     1336.22     36.86 o 
   2  -5   9      571.99      502.75     25.56 o 
   3  -5   9      673.87      697.68     30.39 o 
   4  -5   9      605.05      591.81     29.81 o 
   5  -5   9      452.39      397.28     43.44 o 
   6  -5   9      110.04       75.34     33.00 o 
   7  -5   9        2.08      -17.18     26.21 o 
   8  -5   9       62.37        6.63     30.86 o 
   9  -5   9      184.90      202.61     47.98 o 
  -9  -4   9      115.00      143.40     38.24 o 
  -8  -4   9      125.12       92.09     33.86 o 
  -7  -4   9      130.79      173.22     35.51 o 
  -6  -4   9       50.87       25.38     26.75 o 
  -5  -4   9       85.05       68.12     31.30 o 
  -4  -4   9      469.29      431.31     40.38 o 
  -3  -4   9      374.19      447.63     20.49 o 
  -2  -4   9      452.44      485.35     20.38 o 
  -1  -4   9      817.30      898.47     28.14 o 
   0  -4   9     5165.08     5319.50     73.18 o 
   1  -4   9       23.67       25.46     12.95 o 
   2  -4   9      806.14      655.93     26.91 o 
   3  -4   9     1002.89      979.49     33.51 o 
   4  -4   9       87.35      117.09     28.13 o 
   5  -4   9      576.75      587.51     50.12 o 
   6  -4   9      646.81      666.80     56.09 o 
   7  -4   9        6.67       14.28     31.02 o 
   8  -4   9      421.50      504.85     56.03 o 
   9  -4   9       41.37        8.10     34.74 o 
  -9  -3   9       35.87       13.40     25.05 o 
  -8  -3   9      316.50      348.74     44.76 o 
  -7  -3   9      282.50      302.19     39.99 o 
  -6  -3   9       24.07       27.80     26.64 o 
  -5  -3   9     1044.56     1069.74     34.07 o 
  -4  -3   9     1057.56     1030.63     30.33 o 
  -3  -3   9      493.34      722.87     25.31 o 
  -2  -3   9      382.99      339.20     18.46 o 
  -1  -3   9     2057.01     2214.33     43.28 o 
   0  -3   9      212.27      224.27     17.11 o 
   1  -3   9        5.55        8.52     11.05 o 
   2  -3   9     3452.54     3195.53     54.85 o 
   3  -3   9      103.79       86.83     27.63 o 
   4  -3   9       32.70       34.90     25.88 o 
   5  -3   9      940.80      761.56     55.81 o 
   6  -3   9      280.21      338.63     44.04 o 
   7  -3   9      166.22      174.15     42.02 o 
   8  -3   9       18.75       -3.66     31.79 o 
   9  -3   9       56.09       87.49     43.00 o 
 -10  -2   9       46.06       32.06     28.45 o 
  -9  -2   9      302.36      311.21     43.55 o 
  -8  -2   9      103.96      116.43     33.27 o 
  -7  -2   9        0.15        7.47     13.10 o 
  -6  -2   9      721.09      764.62     36.39 o 
  -5  -2   9      656.06      599.26     25.80 o 
  -4  -2   9        3.95       17.54     10.21 o 
  -3  -2   9      280.97      317.07     18.11 o 
  -2  -2   9     3069.09     3239.24     52.29 o 
  -1  -2   9      548.80      761.84     55.24 o 
   0  -2   9     2971.20     2912.55     49.08 o 
   1  -2   9      746.14      638.85     24.71 o 
   2  -2   9      670.42      696.55     27.69 o 
   3  -2   9       25.80       30.36     24.94 o 
   4  -2   9      735.79      822.95     54.22 o 
   5  -2   9     6955.67     6624.34    152.32 o 
   6  -2   9     1691.76     1735.19     81.85 o 
   7  -2   9      612.08      639.77     60.95 o 
   8  -2   9       88.53       68.67     38.57 o 
 -10  -1   9      139.84      135.75     34.14 o 
  -9  -1   9      861.23      922.57     41.13 o 
  -8  -1   9      151.08      175.39     21.22 o 
  -7  -1   9      119.87      125.13     19.21 o 
  -6  -1   9      820.59      822.40     42.46 o 
  -5  -1   9      604.74      634.05     47.22 o 
  -4  -1   9       12.46        8.08      9.41 o 
  -3  -1   9     1019.27      950.83     28.20 o 
  -2  -1   9      472.16      498.55     21.95 o 
  -1  -1   9     4258.17     4972.97     66.53 o 
   0  -1   9     8190.41     9471.89    101.50 o 
   1  -1   9        3.43       20.66      9.14 o 
   2  -1   9        1.68        0.71     21.56 o 
   3  -1   9     3130.57     2783.45     85.90 o 
   4  -1   9      786.79      749.85     54.77 o 
   5  -1   9      178.13      165.01     38.62 o 
   6  -1   9       25.80       54.00     34.63 o 
   7  -1   9       58.69       58.82     34.52 o 
   8  -1   9       24.22       60.46     38.73 o 
 -10   0   9       26.31       29.38     17.92 o 
  -9   0   9      205.38      242.85     24.54 o 
  -8   0   9      280.26      260.09     23.52 o 
  -7   0   9      752.66      779.63     33.44 o 
  -6   0   9     1126.43     1148.74     60.60 o 
  -5   0   9      243.02      252.67     22.90 o 
  -4   0   9     2808.08     2581.81     97.91 o 
  -3   0   9      668.05      668.79     23.48 o 
  -2   0   9     1339.73     1442.03     31.53 o 
  -1   0   9    10985.05    12498.09    122.74 o 
   0   0   9      199.24      213.02     14.49 o 
   1   0   9      213.93      287.27     19.92 o 
   2   0   9     1529.43     1328.18     59.15 o 
   3   0   9     2275.23     2318.06     83.82 o 
   4   0   9       22.98        8.92     30.97 o 
   5   0   9       11.52       -5.69     30.58 o 
   6   0   9      391.78      391.26     49.79 o 
   7   0   9      181.30      193.96     44.48 o 
   8   0   9       97.02      139.19     47.22 o 
 -11   1   9       36.29       25.85     13.74 o 
 -10   1   9      106.07      120.81     21.64 o 
  -9   1   9        3.79       10.13     29.98 o 
  -8   1   9      424.03      389.21     42.22 o 
  -7   1   9      781.04      756.30     31.51 o 
  -6   1   9        1.05       24.20     12.39 o 
  -5   1   9      568.56      632.54     25.53 o 
  -4   1   9      423.93      377.31     19.07 o 
  -3   1   9      198.07      200.71     21.56 o 
  -2   1   9     4464.46     4415.94     69.55 o 
  -1   1   9     3728.71     4366.88     66.58 o 
   0   1   9      258.73      318.08     15.42 o 
   1   1   9     3052.46     2907.65     82.46 o 
   2   1   9      843.11      722.65     49.52 o 
   3   1   9        5.44       13.46     26.81 o 
   4   1   9        2.37        8.42     29.92 o 
   5   1   9      178.72      143.57     39.01 o 
   6   1   9      196.83      198.56     44.92 o 
   7   1   9      118.13      159.00     44.37 o 
 -11   2   9       26.93       39.95     18.16 o 
 -10   2   9       24.16       28.97     15.76 o 
  -9   2   9      155.10      178.21     21.13 o 
  -8   2   9       71.74       61.35     16.36 o 
  -7   2   9       48.82       71.44     15.22 o 
  -6   2   9      692.09      647.55     26.55 o 
  -5   2   9      645.82      619.93     23.75 o 
  -4   2   9       69.90      100.85     11.71 o 
  -3   2   9     3142.86     3214.30     38.25 o 
  -2   2   9     1482.20     1312.72     33.97 o 
  -1   2   9      395.41      378.33     21.13 o 
   0   2   9       59.84       63.86     33.19 o 
   1   2   9     1612.16     1583.45     42.67 o 
   2   2   9       39.90       23.03     29.84 o 
   3   2   9      168.80      167.39     22.95 o 
   4   2   9       95.02       70.35     28.34 o 
   5   2   9      191.93      130.16     39.34 o 
   6   2   9      104.80       99.74     37.65 o 
   7   2   9      120.55      106.80     40.27 o 
 -11   3   9       52.88       74.96     20.07 o 
 -10   3   9       41.59       34.65     15.41 o 
  -9   3   9        5.11       -0.02     16.66 o 
  -8   3   9       35.90       44.31     14.61 o 
  -7   3   9      107.38      108.70     15.98 o 
  -6   3   9      140.46      180.94     17.53 o 
  -5   3   9        1.58        0.94      6.89 o 
  -4   3   9      759.20      767.91     30.19 o 
  -3   3   9     1912.45     1792.13     40.84 o 
  -2   3   9       20.68       26.26     11.70 o 
  -1   3   9     2341.57     2254.58     59.91 o 
   0   3   9       58.86       41.65     20.95 o 
   1   3   9      235.07      183.89     21.12 o 
   2   3   9      358.79      354.09     26.64 o 
   3   3   9       11.15        4.95     16.53 o 
   4   3   9       38.84       64.75     19.07 o 
   5   3   9        2.62       -4.23     18.14 o 
   6   3   9      357.92      403.67     52.85 o 
 -11   4   9      101.51       70.52     27.96 o 
 -10   4   9        3.75       -5.73     13.70 o 
  -9   4   9      201.27      184.76     21.35 o 
  -8   4   9       66.97       58.62     15.28 o 
  -7   4   9       13.67        4.43     11.37 o 
  -6   4   9       18.17        2.32      9.67 o 
  -5   4   9      256.79      203.54     16.94 o 
  -4   4   9       70.38       76.57     13.46 o 
  -3   4   9      949.73      977.29     32.83 o 
  -2   4   9      272.70      302.42     36.69 o 
  -1   4   9     1265.01     1185.39     38.44 o 
   0   4   9      160.58      166.57     20.38 o 
   1   4   9       28.77       23.14     15.20 o 
   2   4   9      442.19      413.51     29.48 o 
   3   4   9        9.84        4.71     16.06 o 
   4   4   9       38.77       37.11     20.44 o 
   5   4   9      299.98      259.65     45.85 o 
   6   4   9       80.34       71.07     32.28 o 
 -11   5   9       31.62       25.33     24.63 o 
 -10   5   9      224.81      252.34     38.79 o 
  -9   5   9      324.67      301.97     38.29 o 
  -8   5   9       18.39       35.67     20.90 o 
  -7   5   9      120.20      100.62     24.63 o 
  -6   5   9      571.53      524.09     25.10 o 
  -5   5   9     1317.81     1305.11     37.47 o 
  -4   5   9       99.41       76.86     14.64 o 
  -3   5   9       35.39       19.04     12.93 o 
  -2   5   9     1678.79     1677.67     44.65 o 
  -1   5   9      504.67      501.43     46.46 o 
   0   5   9      290.75      313.09     25.47 o 
   1   5   9      360.92      379.65     28.09 o 
   2   5   9      210.83      232.42     24.93 o 
   3   5   9      400.51      387.50     30.99 o 
   4   5   9      409.96      350.82     43.77 o 
   5   5   9       82.73       72.77     30.69 o 
 -11   6   9       11.75        5.09     24.84 o 
 -10   6   9       24.08       46.67     24.24 o 
  -9   6   9       67.37       52.52     25.16 o 
  -8   6   9       21.83       19.10     19.87 o 
  -7   6   9      117.92       93.23     24.30 o 
  -6   6   9      201.05      153.86     17.72 o 
  -5   6   9      138.14      123.80     17.12 o 
  -4   6   9       71.74       74.67     15.48 o 
  -3   6   9      354.00      345.07     24.01 o 
  -2   6   9       91.17       97.77     17.98 o 
  -1   6   9      301.53      276.66     40.73 o 
   0   6   9      263.57      233.35     30.75 o 
   1   6   9      194.18      241.28     24.86 o 
   2   6   9       53.37       57.94     25.82 o 
   3   6   9        5.86       17.56     24.74 o 
   4   6   9       14.83       71.35     30.97 o 
 -11   7   9       38.40       93.23     34.36 o 
 -10   7   9      113.35      133.44     33.65 o 
  -9   7   9        3.92       18.60     22.60 o 
  -8   7   9       51.15       51.49     24.52 o 
  -7   7   9      248.05      205.61     32.01 o 
  -6   7   9      188.99      181.22     51.00 o 
  -5   7   9       14.34       -6.89     11.52 o 
  -4   7   9      140.28      134.69     19.06 o 
  -3   7   9        3.51       -9.69     12.47 o 
  -2   7   9      123.39      135.23     34.77 o 
  -1   7   9        4.29       16.09     14.55 o 
   0   7   9      135.10      143.56     21.88 o 
   1   7   9       79.12       62.48     30.47 o 
   2   7   9      106.02      100.57     32.23 o 
   3   7   9      311.81      310.28     46.51 o 
 -10   8   9        0.56       -3.39     22.98 o 
  -9   8   9       14.56       31.02     23.91 o 
  -8   8   9       49.94       88.74     27.63 o 
  -7   8   9       32.14       59.37     24.08 o 
  -6   8   9      171.28      186.35     23.61 o 
  -5   8   9       16.27        9.61     12.39 o 
  -4   8   9        4.94       25.70     13.03 o 
  -3   8   9       94.89       97.93     18.14 o 
  -2   8   9      239.60      215.09     22.76 o 
  -1   8   9       64.59       79.11     30.53 o 
   0   8   9       28.22       46.89     26.59 o 
   1   8   9        8.03      -12.86     22.10 o 
   2   8   9       13.18       -0.66     26.70 o 
 -10   9   9        0.47       32.01     24.89 o 
  -9   9   9       14.67       41.75     27.63 o 
  -8   9   9        0.12      -12.80     20.35 o 
  -7   9   9       10.77        1.81     19.87 o 
  -6   9   9       52.73       75.44     20.57 o 
  -5   9   9        0.38       13.76     13.74 o 
  -4   9   9        7.24       17.81     14.88 o 
  -3   9   9      194.42      207.42     37.37 o 
  -2   9   9       25.21      -11.98     20.35 o 
  -1   9   9        5.77        9.08     23.09 o 
   0   9   9       28.89       49.68     30.47 o 
  -9  10   9        0.48       -7.66     21.61 o 
  -8  10   9       11.60       12.53     24.19 o 
  -7  10   9        6.94       18.71     19.10 o 
  -6  10   9        3.78       16.52     20.03 o 
  -5  10   9      100.81      106.09     29.76 o 
  -4  10   9      101.51       95.64     31.73 o 
  -3  10   9       61.47       46.84     28.67 o 
  -2  10   9        0.86        0.60     23.64 o 
  -1  10   9       18.24       37.26     26.26 o 
  -6  11   9       15.95       19.59     23.86 o 
  -5  11   9       80.95       88.52     30.09 o 
   2 -12  10        2.33      -30.14     30.14 o 
   3 -12  10      160.53      196.20     45.36 o 
   4 -12  10      221.07      192.70     41.97 o 
  -1 -11  10      124.27      137.12     41.53 o 
   0 -11  10       12.54       51.38     35.29 o 
   1 -11  10       43.82       14.23     32.45 o 
   2 -11  10      119.18      107.73     38.90 o 
   3 -11  10      107.13      103.52     37.26 o 
   4 -11  10       38.02        7.22     30.64 o 
   5 -11  10       12.82       15.75     26.26 o 
   6 -11  10      142.44      118.35     36.06 o 
  -3 -10  10       64.76       83.71     38.40 o 
  -2 -10  10      307.98      228.65     46.18 o 
  -1 -10  10       12.26      -15.97     28.18 o 
   0 -10  10       53.80       37.65     34.36 o 
   1 -10  10      165.03      194.18     38.62 o 
   2 -10  10      186.98      239.87     42.41 o 
   3 -10  10       33.70       -0.27     27.91 o 
   4 -10  10        1.48        7.16     23.86 o 
   5 -10  10      136.63      155.66     33.86 o 
   6 -10  10       39.33       21.88     25.82 o 
   7 -10  10        6.64       12.58     22.16 o 
  -4  -9  10        6.18        7.49     32.83 o 
  -3  -9  10       31.84       30.20     34.08 o 
  -2  -9  10       37.37        0.71     28.62 o 
  -1  -9  10       19.88       32.39     31.30 o 
   0  -9  10      232.44      270.73     43.00 o 
   1  -9  10      146.81      151.66     35.07 o 
   2  -9  10      653.29      621.60     51.38 o 
   3  -9  10      390.68      369.76     42.08 o 
   4  -9  10       69.20      139.90     31.95 o 
   5  -9  10       39.13       62.76     27.25 o 
   6  -9  10       76.36       76.38     26.43 o 
   7  -9  10      416.40      396.61     30.28 o 
   8  -9  10       55.59       53.80     19.54 o 
  -5  -8  10       12.11       60.84     35.40 o 
  -4  -8  10       47.87       18.82     30.64 o 
  -3  -8  10        2.17      -24.52     26.21 o 
  -2  -8  10       34.44       20.29     30.42 o 
  -1  -8  10      432.41      437.05     46.29 o 
   0  -8  10      706.58      677.84     53.89 o 
   1  -8  10       72.27       45.03     31.57 o 
   2  -8  10     1164.14     1082.51     60.30 o 
   3  -8  10     1461.20     1334.02     64.35 o 
   4  -8  10       16.31       -7.93     22.60 o 
   5  -8  10      347.72      315.16     26.40 o 
   6  -8  10       28.95       37.08     32.34 o 
   7  -8  10       34.20       61.02     19.23 o 
   8  -8  10       11.82      -13.40     29.49 o 
  -6  -7  10       44.70       39.61     30.53 o 
  -5  -7  10      180.78      163.27     40.10 o 
  -4  -7  10       25.71       26.59     30.53 o 
  -3  -7  10        4.60       22.65     29.76 o 
  -2  -7  10     1171.51     1029.98     62.92 o 
  -1  -7  10      287.86      274.06     39.99 o 
   0  -7  10       18.45       46.35     28.02 o 
   1  -7  10      340.36      368.11     39.61 o 
   2  -7  10     1120.78     1314.94     60.63 o 
   3  -7  10       56.03       21.59     16.45 o 
   4  -7  10      387.77      387.88     27.35 o 
   5  -7  10      105.37      104.71     19.62 o 
   6  -7  10       18.06       44.07     18.15 o 
   7  -7  10        1.60      -24.78     28.02 o 
   8  -7  10       85.25       47.11     32.78 o 
  -7  -6  10       30.78       22.32     27.85 o 
  -6  -6  10      464.60      543.69     53.73 o 
  -5  -6  10       91.76       99.03     35.12 o 
  -4  -6  10      371.62      241.17     39.34 o 
  -3  -6  10     1045.75     1028.78     62.65 o 
  -2  -6  10      606.56      586.53     50.83 o 
  -1  -6  10       16.93       39.06     28.51 o 
   0  -6  10      128.70      141.06     30.14 o 
   1  -6  10     2948.03     2908.09     55.97 o 
   2  -6  10      701.11      622.88     36.47 o 
   3  -6  10      319.47      283.31     37.29 o 
   4  -6  10      346.07      377.76     26.99 o 
   5  -6  10      103.52      150.76     21.35 o 
   6  -6  10      207.36      181.54     37.81 o 
   7  -6  10      128.37      115.55     37.37 o 
   8  -6  10      208.05      281.83     46.29 o 
   9  -6  10        4.47      -29.76     29.76 o 
  -8  -5  10       48.51       38.90     29.82 o 
  -7  -5  10      290.90      266.07     42.95 o 
  -6  -5  10        3.25        3.28     27.85 o 
  -5  -5  10      375.08      416.92     44.65 o 
  -4  -5  10      573.83      597.09     52.03 o 
  -3  -5  10      813.39      912.13     58.65 o 
  -2  -5  10       19.72       43.00     27.08 o 
  -1  -5  10      267.29      313.34     26.56 o 
   0  -5  10      207.90      210.54     19.55 o 
   1  -5  10      525.07      555.89     38.24 o 
   2  -5  10      347.46      280.79     31.60 o 
   3  -5  10      946.30      936.51     34.88 o 
   4  -5  10       90.74      102.92     23.86 o 
   5  -5  10      270.05      288.89     39.78 o 
   6  -5  10     1047.08     1093.56     65.71 o 
   7  -5  10        1.22       23.36     31.68 o 
   8  -5  10       24.01       12.36     35.62 o 
   9  -5  10      106.61      139.30     48.42 o 
  -9  -4  10        0.59       -5.14     28.56 o 
  -8  -4  10      263.46      265.75     44.10 o 
  -7  -4  10       68.98      111.56     31.90 o 
  -6  -4  10       16.94        3.99     24.35 o 
  -5  -4  10      250.86      175.03     36.22 o 
  -4  -4  10      539.52      551.84     45.30 o 
  -3  -4  10        3.69       -0.85      9.71 o 
  -2  -4  10      269.57      210.67     16.93 o 
  -1  -4  10      317.87      356.22     20.92 o 
   0  -4  10      817.86      777.70     35.92 o 
   2  -4  10     3232.39     3199.32     57.86 o 
   3  -4  10       33.99       52.63     15.05 o 
   4  -4  10        1.07       24.46     28.34 o 
   5  -4  10       51.81       55.21     33.65 o 
   6  -4  10      199.30      169.39     37.26 o 
   7  -4  10       56.20       25.38     33.71 o 
   8  -4  10       74.67       37.81     35.51 o 
  -9  -3  10      167.01      232.48     43.99 o 
  -8  -3  10      254.28      213.71     40.10 o 
  -7  -3  10      152.08       99.96     31.90 o 
  -6  -3  10      648.35      536.69     47.22 o 
  -5  -3  10      604.02      617.52     28.06 o 
  -4  -3  10       66.70       90.56     13.94 o 
  -3  -3  10      694.79      653.89     26.14 o 
  -2  -3  10      154.29      120.13     15.03 o 
  -1  -3  10        6.19       11.21     19.45 o 
   0  -3  10       68.56       57.67     15.74 o 
   1  -3  10     1336.53     1061.54     32.38 o 
   2  -3  10      498.14      497.95     24.02 o 
   3  -3  10      164.13      146.30     33.00 o 
   4  -3  10     1191.65     1220.01     64.18 o 
   5  -3  10      326.12      331.23     45.52 o 
   6  -3  10      716.35      778.25     62.26 o 
   7  -3  10      160.23      166.82     42.02 o 
   8  -3  10       15.27      -29.82     29.82 o 
 -10  -2  10       72.90       66.31     30.31 o 
  -9  -2  10        5.80      -18.33     18.33 o 
  -8  -2  10       56.50       22.38     25.22 o 
  -7  -2  10       51.71       45.94     15.63 o 
  -6  -2  10      814.46      780.50     32.50 o 
  -5  -2  10        2.77       10.59     11.31 o 
  -4  -2  10      536.68      588.67     26.01 o 
  -3  -2  10      600.73      541.87     36.99 o 
  -2  -2  10      324.08      356.60     20.22 o 
  -1  -2  10      105.92      105.24     16.33 o 
   0  -2  10      938.74      973.69     51.81 o 
   1  -2  10      604.81      689.13     27.77 o 
   2  -2  10       47.54       46.96     12.87 o 
   3  -2  10     1342.75     1192.70     68.28 o 
   4  -2  10      723.02      770.75     59.53 o 
   5  -2  10     1056.50     1011.33     66.26 o 
   6  -2  10      868.03      881.93     65.27 o 
   7  -2  10       54.19       20.14     32.61 o 
   8  -2  10        2.57      -33.49     33.49 o 
 -10  -1  10      169.58      141.92     34.47 o 
  -9  -1  10      728.89      716.80     35.95 o 
  -8  -1  10        3.39       12.20     22.41 o 
  -7  -1  10     1497.51     1497.97     45.05 o 
  -6  -1  10      105.59       97.83     18.06 o 
  -5  -1  10       71.90       65.58     13.84 o 
  -4  -1  10       96.28       72.74     18.71 o 
  -3  -1  10      285.69      301.04     18.64 o 
  -2  -1  10      709.41      825.06     27.38 o 
  -1  -1  10      591.16      523.20     23.03 o 
   0  -1  10     5942.75     6417.24     86.23 o 
   1  -1  10      665.94      717.78     25.71 o 
   2  -1  10      669.39      590.53     45.14 o 
   3  -1  10      127.11      131.53     32.39 o 
   4  -1  10     2008.03     1993.11     82.18 o 
   5  -1  10      736.03      785.25     59.80 o 
   6  -1  10       25.09      -12.20     29.71 o 
   7  -1  10       14.90      -18.93     33.27 o 
   8  -1  10       12.84      -32.23     34.58 o 
 -10   0  10        1.35       33.90     17.68 o 
  -9   0  10      383.47      334.46     27.61 o 
  -8   0  10      303.19      325.86     25.22 o 
  -7   0  10       54.66       52.98     16.03 o 
  -6   0  10      287.31      258.14     20.24 o 
  -5   0  10      938.77     1029.50     33.78 o 
  -4   0  10     1693.47     1639.51     38.00 o 
  -3   0  10       35.30       55.70     11.48 o 
  -2   0  10     3128.51     3064.96     49.04 o 
  -1   0  10      496.40      599.97     22.98 o 
   0   0  10      222.22      256.01     16.10 o 
   1   0  10       78.37       75.12     11.53 o 
   2   0  10     1451.32     1365.10     66.53 o 
   3   0  10      355.85      288.12     40.93 o 
   4   0  10      516.41      517.92     49.79 o 
   5   0  10     1180.88     1113.21     70.08 o 
   6   0  10      124.77      140.40     42.13 o 
   7   0  10       82.00       18.33     38.73 o 
 -11   1  10       23.20       47.90     19.89 o 
 -10   1  10        3.35       13.35     14.77 o 
  -9   1  10        8.61       -6.92     12.54 o 
  -8   1  10       90.07      102.97     18.15 o 
  -7   1  10      217.11      204.85     36.77 o 
  -6   1  10      159.95      165.88     17.53 o 
  -5   1  10       16.48       28.46     11.35 o 
  -4   1  10       44.71       52.99     12.61 o 
  -3   1  10     2629.06     2777.05     48.64 o 
  -2   1  10     5218.01     5176.35     67.82 o 
  -1   1  10       53.13       60.95     24.81 o 
   0   1  10      245.67      210.27     14.33 o 
   1   1  10      675.12      698.70     46.78 o 
   2   1  10      103.29       51.22     27.08 o 
   3   1  10       55.66       70.41     33.75 o 
   4   1  10      983.86      994.70     65.60 o 
   5   1  10        2.42      -24.63     27.91 o 
   6   1  10      101.98      117.69     41.15 o 
   7   1  10      111.18       60.95     42.24 o 
 -11   2  10       50.01       44.58     17.31 o 
 -10   2  10       12.47       22.53     16.55 o 
  -9   2  10       54.46       29.40     14.76 o 
  -8   2  10       26.87       65.60     16.09 o 
  -7   2  10      171.65      166.68     18.80 o 
  -6   2  10      213.96      224.17     45.96 o 
  -5   2  10      177.75      190.70     17.26 o 
  -4   2  10     1503.21     1414.84     33.23 o 
  -3   2  10     5542.50     5512.73     55.75 o 
  -2   2  10     1261.83     1381.95     36.55 o 
  -1   2  10      616.65      659.01     40.54 o 
   0   2  10     2223.88     2141.57     84.39 o 
   1   2  10      117.52      164.98     21.01 o 
   2   2  10      522.21      628.16     34.00 o 
   3   2  10       63.81       22.27     18.33 o 
   4   2  10       11.66       32.34     32.94 o 
   5   2  10      249.71      248.24     45.69 o 
   6   2  10      116.03      233.13     48.80 o 
 -11   3  10      113.16      100.76     21.35 o 
 -10   3  10      112.33      117.79     20.17 o 
  -9   3  10       41.00       22.66     25.49 o 
  -8   3  10       44.87       40.77     15.07 o 
  -7   3  10       76.48       87.21     15.34 o 
  -6   3  10       10.10       37.30     11.89 o 
  -5   3  10       87.65      104.25     13.82 o 
  -4   3  10     2475.41     2477.42     48.93 o 
  -3   3  10      245.86      285.61     19.88 o 
  -2   3  10      132.14      105.97     19.62 o 
  -1   3  10     2024.67     2011.04     49.01 o 
   0   3  10      667.63      637.79     31.19 o 
   1   3  10     1038.59     1036.70     39.35 o 
   2   3  10       28.63       17.38     17.53 o 
   3   3  10      186.82      188.92     24.62 o 
   4   3  10      140.42      149.78     24.73 o 
   5   3  10       89.37      107.07     39.17 o 
   6   3  10       37.58       13.35     35.78 o 
 -11   4  10       27.75        9.34     17.03 o 
 -10   4  10        7.97       17.75     14.42 o 
  -9   4  10        4.03        3.73     18.69 o 
  -8   4  10       28.51       11.04     13.29 o 
  -7   4  10        3.03       27.19     20.51 o 
  -6   4  10       14.63       32.34     20.03 o 
  -5   4  10      184.27      191.75     17.50 o 
  -4   4  10      251.15      200.72     54.72 o 
  -3   4  10        1.84      -10.56     10.94 o 
  -2   4  10      156.51      188.82     19.31 o 
  -1   4  10     1151.22     1083.98     38.68 o 
   0   4  10      107.16      103.09     19.20 o 
   1   4  10     1086.74     1112.52     67.68 o 
   2   4  10      116.60      107.46     21.89 o 
   3   4  10       14.09       -3.51     16.09 o 
   4   4  10      165.14      160.28     26.13 o 
   5   4  10      126.08      118.41     25.43 o 
 -11   5  10       20.53       13.24     22.82 o 
 -10   5  10       59.64       50.83     25.00 o 
  -9   5  10       24.34       54.61     23.97 o 
  -8   5  10        0.09        0.00     17.12 o 
  -7   5  10      385.58      400.83     38.51 o 
  -6   5  10      894.71      913.06     55.54 o 
  -5   5  10       20.44       39.00     13.56 o 
  -4   5  10      296.98      277.55     34.49 o 
  -3   5  10      608.95      624.08     30.05 o 
  -2   5  10        2.02        5.15     14.08 o 
  -1   5  10        0.70       15.82     14.55 o 
   0   5  10      639.18      599.04     32.83 o 
   1   5  10       49.82       16.55     16.86 o 
   2   5  10      218.37      214.14     28.98 o 
   3   5  10      156.63      212.23     33.63 o 
   4   5  10      286.47      331.78     44.32 o 
 -11   6  10       62.25       86.45     31.41 o 
 -10   6  10       13.61       42.78     26.32 o 
  -9   6  10       14.52        9.74     21.23 o 
  -8   6  10       21.23       36.28     22.49 o 
  -7   6  10       85.41       86.78     24.13 o 
  -6   6  10      592.01      547.97     27.58 o 
  -5   6  10       74.99       81.76     22.30 o 
  -4   6  10        3.45        1.62     25.16 o 
  -3   6  10      365.54      382.55     26.49 o 
  -2   6  10      472.38      503.11     29.06 o 
  -1   6  10      703.47      690.33     34.81 o 
   0   6  10      113.28      100.03     19.56 o 
   1   6  10       33.36       41.34     19.32 o 
   2   6  10       28.74       24.68     18.14 o 
   3   6  10       23.29       20.62     26.37 o 
 -11   7  10       56.56       39.56     27.47 o 
 -10   7  10       32.62       26.43     25.33 o 
  -9   7  10       37.69       15.43     21.50 o 
  -8   7  10      102.55      162.67     31.90 o 
  -7   7  10       16.42       23.80     20.03 o 
  -6   7  10      169.56      142.21     18.57 o 
  -5   7  10      178.70      185.47     28.70 o 
  -4   7  10       95.08      108.23     34.69 o 
  -3   7  10        9.89       34.35     14.30 o 
  -2   7  10       61.00       69.15     17.02 o 
  -1   7  10      150.55      166.46     29.22 o 
   0   7  10       66.87       96.39     20.30 o 
   1   7  10      288.59      217.05     41.42 o 
   2   7  10      443.86      395.20     48.75 o 
 -10   8  10        9.46       19.15     23.75 o 
  -9   8  10       69.71       92.24     30.58 o 
  -8   8  10       46.09       64.51     26.81 o 
  -7   8  10        2.29       20.57     21.56 o 
  -6   8  10      116.01      103.15     17.90 o 
  -5   8  10      281.19      288.90     24.57 o 
  -4   8  10       14.46       -4.01     13.48 o 
  -3   8  10       75.82       80.82     18.19 o 
  -2   8  10       76.39       98.68     24.19 o 
  -1   8  10        0.28       -1.04     21.61 o 
   0   8  10      226.69      215.57     40.27 o 
   1   8  10      134.71      194.67     40.98 o 
  -9   9  10        7.24      -11.17     20.24 o 
  -8   9  10      130.15       78.03     28.18 o 
  -7   9  10      349.15      323.30     40.65 o 
  -6   9  10       84.39       97.79     19.06 o 
  -5   9  10        1.73       -6.34     22.02 o 
  -4   9  10      320.13      417.48     64.07 o 
  -3   9  10       89.06       96.95     28.95 o 
  -2   9  10        2.85        5.53     23.31 o 
  -1   9  10       10.30        3.61     23.31 o 
   0   9  10       30.53       41.64     31.68 o 
  -8  10  10        4.81        7.60     22.38 o 
  -7  10  10        0.97       13.51     21.56 o 
  -6  10  10        9.15       14.47     14.82 o 
  -5  10  10       63.47       73.43     25.82 o 
  -4  10  10      104.93      103.02     31.90 o 
  -3  10  10        5.68      -19.48     19.48 o 
  -2  10  10        2.38       -4.87     27.85 o 
  -1 -11  11       32.11       26.70     32.50 o 
   0 -11  11        8.69       18.33     35.73 o 
   1 -11  11      318.09      306.01     47.38 o 
   2 -11  11      106.67      102.09     36.00 o 
   3 -11  11       17.01       21.77     32.01 o 
   4 -11  11      110.76       96.03     37.26 o 
   5 -11  11      171.07      215.68     41.26 o 
   6 -11  11        8.24      -22.32     22.32 o 
  -3 -10  11      235.65      265.69     50.23 o 
  -2 -10  11        3.01       18.17     34.14 o 
  -1 -10  11       14.69       23.20     31.35 o 
   0 -10  11       91.67       47.54     33.86 o 
   1 -10  11      274.88      306.51     45.14 o 
   2 -10  11       66.37       59.75     32.56 o 
   3 -10  11       36.92       12.64     26.86 o 
   4 -10  11      146.21      155.06     35.01 o 
   5 -10  11      147.01      119.93     32.12 o 
   6 -10  11      107.18       65.54     29.38 o 
   7 -10  11        9.14      -12.91     23.04 o 
  -4  -9  11      138.82      113.48     41.91 o 
  -3  -9  11      230.71      151.28     42.19 o 
  -2  -9  11        1.25      -26.10     26.10 o 
  -1  -9  11      192.27      169.28     39.34 o 
   0  -9  11       76.30       79.06     32.83 o 
   1  -9  11      119.76      126.44     33.92 o 
   2  -9  11       40.37       90.28     32.01 o 
   3  -9  11       34.56      123.44     32.23 o 
   4  -9  11       27.69      -13.02     20.95 o 
   5  -9  11        7.32       -6.35     23.31 o 
   6  -9  11       85.89      109.16     31.24 o 
   7  -9  11       20.21        3.72     29.29 o 
  -5  -8  11       99.31       84.26     35.73 o 
  -4  -8  11      185.63      180.78     40.43 o 
  -3  -8  11        2.67        3.33     32.78 o 
  -2  -8  11      118.60      133.22     37.37 o 
  -1  -8  11      417.59      373.37     44.70 o 
   0  -8  11       31.55       23.04     28.45 o 
   1  -8  11      711.10      733.66     55.48 o 
   2  -8  11      186.07      115.88     31.35 o 
   3  -8  11        2.36       12.36     22.27 o 
   4  -8  11      157.88      149.48     30.80 o 
   5  -8  11      298.10      299.98     26.59 o 
   6  -8  11        6.46      -14.31     14.96 o 
   7  -8  11       19.98       21.84     40.63 o 
   8  -8  11       56.35      103.95     22.69 o 
  -6  -7  11       45.10       60.68     32.45 o 
  -5  -7  11      201.00      233.08     43.00 o 
  -4  -7  11      473.51      358.76     49.02 o 
  -3  -7  11       14.37        7.44     30.31 o 
  -2  -7  11      463.75      401.77     49.30 o 
  -1  -7  11       33.49       40.82     30.58 o 
   0  -7  11        6.74        4.71     26.54 o 
   1  -7  11     1319.98     1352.46     66.26 o 
   2  -7  11        9.49       23.53     26.37 o 
   3  -7  11      138.75      195.65     42.86 o 
   4  -7  11      269.55      294.85     25.89 o 
   5  -7  11       16.55       35.48     16.94 o 
   6  -7  11       53.04       32.29     18.60 o 
   7  -7  11      188.86      173.44     38.84 o 
   8  -7  11       54.68       14.78     31.52 o 
  -7  -6  11       85.73      121.68     37.37 o 
  -6  -6  11       34.18       30.58     28.84 o 
  -5  -6  11        2.05       -2.03     27.30 o 
  -4  -6  11      344.82      338.90     44.43 o 
  -3  -6  11      771.51      798.49     57.67 o 
  -2  -6  11      176.54      177.44     37.04 o 
  -1  -6  11       37.27       68.17     29.65 o 
   0  -6  11     2880.03     3086.40     94.55 o 
   1  -6  11     4002.17     4240.80     70.79 o 
   2  -6  11       78.22       82.45     18.77 o 
   3  -6  11      497.32      415.54     27.43 o 
   4  -6  11      127.79      111.54     20.49 o 
   5  -6  11        2.55        7.02     14.72 o 
   6  -6  11        3.13       44.97     31.35 o 
   7  -6  11      294.94      341.69     49.19 o 
   8  -6  11        8.64      -18.44     32.39 o 
  -8  -5  11       65.34       43.66     31.41 o 
  -7  -5  11       34.28       77.75     33.65 o 
  -6  -5  11       31.81       26.86     28.95 o 
  -5  -5  11      393.46      424.69     45.80 o 
  -4  -5  11      625.79      634.02     51.97 o 
  -3  -5  11       17.50       27.08     28.07 o 
  -2  -5  11      500.26      429.01     44.26 o 
  -1  -5  11      583.09      592.72     52.82 o 
   0  -5  11      512.42      506.04     28.04 o 
   1  -5  11      470.85      489.98     30.47 o 
   2  -5  11      379.92      375.17     25.01 o 
   3  -5  11      528.95      613.04     30.32 o 
   4  -5  11      219.54      173.55     21.90 o 
   5  -5  11      466.48      367.07     43.27 o 
   6  -5  11       67.71       58.05     34.25 o 
   7  -5  11       13.01       11.27     31.73 o 
   8  -5  11      130.00      100.07     39.83 o 
  -8  -4  11      345.42      302.73     44.48 o 
  -7  -4  11       79.81       63.25     29.54 o 
  -6  -4  11      353.56      315.86     40.32 o 
  -5  -4  11      554.78      617.99     51.49 o 
  -4  -4  11       16.60       20.73     26.92 o 
  -3  -4  11     1298.70     1263.54     49.79 o 
  -2  -4  11      218.33      235.51     19.81 o 
  -1  -4  11      552.96      545.56     27.01 o 
   0  -4  11      165.20      158.04     19.02 o 
   1  -4  11      839.00      748.19     31.73 o 
   2  -4  11      283.70      316.61     23.47 o 
   3  -4  11       45.86       36.05     14.98 o 
   4  -4  11      504.28      500.38     29.23 o 
   5  -4  11      415.62      335.45     43.93 o 
   6  -4  11       13.78      -19.97     27.03 o 
   7  -4  11       31.93       79.22     36.22 o 
   8  -4  11      146.81      107.73     42.35 o 
  -9  -3  11       78.42       21.28     29.38 o 
  -8  -3  11        5.31       33.92     26.97 o 
  -7  -3  11      171.79      257.76     37.92 o 
  -6  -3  11      609.06      526.35     45.14 o 
  -5  -3  11        0.92        5.62     12.22 o 
  -4  -3  11     1338.04     1328.01     38.11 o 
  -3  -3  11      185.07      168.11     16.55 o 
  -2  -3  11      108.87      129.71     16.74 o 
  -1  -3  11      276.33      322.83     21.21 o 
   0  -3  11      908.83      985.95     33.10 o 
   1  -3  11     1320.86     1372.02     47.71 o 
   2  -3  11       28.64       33.49     13.99 o 
   3  -3  11       48.47       24.65     14.51 o 
   4  -3  11     1182.31     1093.12     64.95 o 
   5  -3  11       49.78       66.26     35.23 o 
   6  -3  11       92.24      132.14     38.73 o 
   7  -3  11       14.30        1.81     35.78 o 
   8  -3  11       29.10      -19.81     33.86 o 
  -9  -2  11        0.44        3.44     25.05 o 
  -8  -2  11       17.37       -4.49     25.55 o 
  -7  -2  11       91.49       83.05     17.84 o 
  -6  -2  11      202.96      189.63     20.11 o 
  -5  -2  11      117.49      129.05     17.15 o 
  -4  -2  11     1173.74     1092.39     34.02 o 
  -3  -2  11       18.28        0.94     10.60 o 
  -2  -2  11      278.91      332.19     20.52 o 
  -1  -2  11     1033.64      988.44     32.54 o 
   0  -2  11      960.45      982.21     31.96 o 
   1  -2  11      170.13      186.57     19.15 o 
   2  -2  11       50.83       62.90     21.14 o 
   3  -2  11      242.85      336.65     40.71 o 
   4  -2  11      128.81      114.03     34.58 o 
   5  -2  11      109.20       78.30     34.69 o 
   6  -2  11      116.98       58.49     35.40 o 
   7  -2  11       20.90       -7.11     33.75 o 
   8  -2  11       24.71       14.94     38.62 o 
 -10  -1  11       97.20       44.54     27.19 o 
  -9  -1  11       74.56       51.14     17.44 o 
  -8  -1  11      449.44      436.01     51.95 o 
  -7  -1  11      198.44      182.63     20.55 o 
  -6  -1  11       64.76       68.92     14.54 o 
  -5  -1  11      185.29      185.34     18.37 o 
  -4  -1  11      186.66      166.68     28.15 o 
  -3  -1  11      271.76      259.22     19.61 o 
  -2  -1  11      852.29      874.27     29.91 o 
  -1  -1  11     2062.77     2353.23     46.78 o 
   0  -1  11       62.77       57.31     13.93 o 
   1  -1  11      325.75      311.67     19.66 o 
   2  -1  11     1000.14      924.64     55.87 o 
   3  -1  11      135.49      136.29     34.85 o 
   4  -1  11      192.68      155.93     38.24 o 
   5  -1  11      117.52       87.05     35.18 o 
   6  -1  11       62.51       95.97     40.54 o 
   7  -1  11       30.74       66.58     39.23 o 
 -10   0  11       11.78       15.03     16.65 o 
  -9   0  11      348.19      401.22     54.52 o 
  -8   0  11      128.68      145.90     20.13 o 
  -7   0  11       25.26        8.33     12.89 o 
  -6   0  11      537.26      544.32     34.82 o 
  -5   0  11     2306.47     2227.47    114.55 o 
  -4   0  11       25.05        5.84     10.98 o 
  -3   0  11      673.29      740.02     27.41 o 
  -2   0  11      345.88      282.91     18.22 o 
  -1   0  11      709.56      842.45     48.20 o 
   0   0  11     3368.29     3723.00     70.41 o 
   1   0  11      471.64      476.39     22.09 o 
   2   0  11      266.88      293.32     40.93 o 
   3   0  11     9457.55     9564.61    188.54 o 
   4   0  11     9549.54     9849.55    203.26 o 
   5   0  11      171.34      142.75     40.71 o 
   6   0  11       36.21      -29.27     29.27 o 
   7   0  11      297.56      287.85     53.62 o 
 -11   1  11       71.13       42.73     20.20 o 
 -10   1  11       91.16      106.50     21.20 o 
  -9   1  11        6.02        6.92     13.47 o 
  -8   1  11       31.77       56.05     15.78 o 
  -7   1  11      693.71      747.18     32.24 o 
  -6   1  11      994.43      959.05     34.20 o 
  -5   1  11        2.25        8.94     11.56 o 
  -4   1  11      604.40      586.32     24.13 o 
  -3   1  11      136.11      108.99     13.00 o 
  -2   1  11       18.08       17.42     13.02 o 
  -1   1  11        3.11        3.23     18.99 o 
   0   1  11     1122.73      956.34     51.86 o 
   1   1  11      142.26      115.00     29.87 o 
   2   1  11     1263.95     1368.56     68.12 o 
   3   1  11     1137.29     1013.74     68.23 o 
   4   1  11       85.94       96.95     36.71 o 
   5   1  11       71.80       70.41     38.51 o 
   6   1  11      219.55      242.49     47.87 o 
   7   1  11       57.90       64.78     41.09 o 
 -11   2  11       19.08      -14.75     14.75 o 
 -10   2  11        7.87       17.44     16.07 o 
  -9   2  11       42.46       58.41     22.30 o 
  -8   2  11      446.84      378.70     25.82 o 
  -7   2  11       75.29       76.92     15.74 o 
  -6   2  11       52.70       77.62     14.44 o 
  -5   2  11      742.42      769.85     27.99 o 
  -4   2  11      735.23      730.82     42.19 o 
  -3   2  11      137.65      134.32     24.68 o 
  -2   2  11        3.17        5.70     12.24 o 
  -1   2  11      201.08      201.81     20.13 o 
   0   2  11      456.43      482.10     41.97 o 
   1   2  11      153.90      152.33     21.45 o 
   2   2  11      584.72      610.63     34.25 o 
   3   2  11      238.29      145.16     36.60 o 
   4   2  11        0.23       39.50     33.75 o 
   5   2  11      623.95      634.79     61.28 o 
   6   2  11       81.68       76.49     41.58 o 
 -11   3  11       84.03       83.39     22.98 o 
 -10   3  11        0.27        2.57     13.78 o 
  -9   3  11      308.05      294.89     32.37 o 
  -8   3  11      134.95      167.31     19.18 o 
  -7   3  11        0.36       23.89     12.62 o 
  -6   3  11       33.63       14.50     18.00 o 
  -5   3  11      423.56      419.72     22.94 o 
  -4   3  11      127.84      116.69     25.11 o 
  -3   3  11       19.99       41.54     13.80 o 
  -2   3  11      924.43      926.67     34.44 o 
  -1   3  11       17.07        5.98     13.61 o 
   0   3  11       33.42       34.73     16.63 o 
   1   3  11      370.35      361.80     28.37 o 
   2   3  11      113.65      106.27     21.78 o 
   3   3  11       14.55        5.24     16.76 o 
   4   3  11      546.16      564.61     37.50 o 
   5   3  11       75.56       59.42     34.25 o 
 -11   4  11        7.92       26.15     23.28 o 
 -10   4  11       33.53        2.19     20.51 o 
  -9   4  11      230.85      182.79     33.49 o 
  -8   4  11       11.22      -10.89     16.96 o 
  -7   4  11      152.41      124.20     26.48 o 
  -6   4  11      983.48      982.06     54.06 o 
  -5   4  11      482.05      535.55     26.59 o 
  -4   4  11       40.26       53.28     14.45 o 
  -3   4  11      304.07      329.33     23.62 o 
  -2   4  11     1775.84     1773.62     48.18 o 
  -1   4  11      183.69      166.24     21.49 o 
   0   4  11      960.96      905.77     38.41 o 
   1   4  11      201.45      166.11     35.32 o 
   2   4  11        4.87       12.65     16.23 o 
   3   4  11     1120.07     1124.22     46.00 o 
   4   4  11       24.17       52.90     21.52 o 
   5   4  11        0.83       23.55     21.06 o 
 -11   5  11        3.44      -19.54     20.51 o 
 -10   5  11       58.44      108.83     31.13 o 
  -9   5  11        2.54       16.03     21.06 o 
  -8   5  11      167.52      188.10     32.83 o 
  -7   5  11      225.93      165.07     30.97 o 
  -6   5  11      145.10      142.98     17.37 o 
  -5   5  11      189.47      201.60     20.50 o 
  -4   5  11      330.70      316.08     34.60 o 
  -3   5  11      106.49      124.97     19.02 o 
  -2   5  11       64.61       46.05     16.44 o 
  -1   5  11      867.93      935.49     38.84 o 
   0   5  11      181.28      214.78     24.26 o 
   1   5  11       65.26       62.29     18.79 o 
   2   5  11      293.44      311.28     29.82 o 
   3   5  11      274.00      289.73     30.27 o 
   4   5  11        0.55        3.72     27.47 o 
 -11   6  11        2.49        4.05     23.86 o 
 -10   6  11        0.31      -12.14     17.40 o 
  -9   6  11        7.66       -4.32     19.70 o 
  -8   6  11       96.58       66.69     24.94 o 
  -7   6  11        9.14       24.46     19.92 o 
  -6   6  11      135.16      148.04     24.21 o 
  -5   6  11       71.29       72.62     19.89 o 
  -4   6  11        0.99       -1.76     13.14 o 
  -3   6  11        6.40        7.61     14.57 o 
  -2   6  11      467.84      481.54     41.20 o 
  -1   6  11      497.37      466.43     30.67 o 
   0   6  11        4.81       22.44     15.60 o 
   1   6  11        1.26       -8.31     15.16 o 
   2   6  11       88.37      118.21     22.87 o 
   3   6  11        0.40      -20.73     20.73 o 
 -10   7  11        5.49       14.78     23.75 o 
  -9   7  11      126.70       55.43     27.85 o 
  -8   7  11       22.06       24.63     20.84 o 
  -7   7  11      103.50       94.66     27.58 o 
  -6   7  11       51.70       47.38     15.49 o 
  -5   7  11      118.45      142.25     34.19 o 
  -4   7  11       75.04       51.01     15.32 o 
  -3   7  11      326.27      277.20     38.32 o 
  -2   7  11        1.34      -12.59     12.72 o 
  -1   7  11        0.16      -20.77     21.77 o 
   0   7  11      146.18      147.94     23.23 o 
   1   7  11       63.60       71.02     30.31 o 
   2   7  11       81.48       65.22     32.17 o 
 -10   8  11       67.10       63.85     29.65 o 
  -9   8  11       55.09       34.85     26.75 o 
  -8   8  11       81.51       93.78     30.36 o 
  -7   8  11        4.47        9.36     21.17 o 
  -6   8  11      158.36      157.17     21.02 o 
  -5   8  11        2.18        6.34     12.98 o 
  -4   8  11       23.22       36.39     15.68 o 
  -3   8  11       89.04       96.82     19.33 o 
  -2   8  11        4.91        2.49     14.94 o 
  -1   8  11      202.77      187.12     38.62 o 
   0   8  11       87.99       90.17     33.60 o 
   1   8  11       94.68       83.38     35.34 o 
  -9   9  11       11.24       38.73     27.52 o 
  -8   9  11      151.13      175.96     36.44 o 
  -7   9  11      284.30      251.68     38.62 o 
  -6   9  11       10.77       13.40     14.12 o 
  -5   9  11       34.06       53.53     32.94 o 
  -4   9  11       90.68       86.48     19.63 o 
  -3   9  11      239.15      215.63     40.54 o 
  -2   9  11      109.28       91.43     32.72 o 
  -1   9  11      274.77      248.07     44.43 o 
  -7  10  11        8.87       33.00     22.60 o 
  -6  10  11        3.41       21.29     20.24 o 
  -5  10  11       61.13       65.60     27.63 o 
  -4  10  11        0.17      -20.84     20.84 o 
   0 -11  12       84.11      131.26     42.73 o 
   1 -11  12      164.23      163.16     40.82 o 
   2 -11  12       26.16       47.54     36.71 o 
   3 -11  12       38.80       29.11     31.30 o 
   4 -11  12       32.56       42.89     32.50 o 
   5 -11  12       46.57       42.24     32.23 o 
  -2 -10  12        2.28       -5.58     29.22 o 
  -1 -10  12      172.66      219.95     44.65 o 
   0 -10  12      177.97      103.13     37.26 o 
   1 -10  12       10.90       36.11     33.38 o 
   2 -10  12      171.12      174.04     39.99 o 
   3 -10  12      563.77      489.58     51.75 o 
   4 -10  12        5.05      -13.29     23.91 o 
   5 -10  12       38.29       34.30     29.00 o 
   6 -10  12       95.77      119.27     36.33 o 
  -4  -9  12       65.66      113.59     40.43 o 
  -3  -9  12        8.24      -21.50     29.92 o 
  -2  -9  12        2.85        5.47     29.38 o 
  -1  -9  12      501.69      499.59     52.03 o 
   0  -9  12       47.59       25.60     29.49 o 
   1  -9  12      196.03      252.56     41.53 o 
   2  -9  12      442.66      476.56     51.49 o 
   3  -9  12      316.36      337.15     44.65 o 
   4  -9  12      229.25      201.56     37.32 o 
   5  -9  12      234.29      226.52     38.90 o 
   6  -9  12       12.16        7.77     23.75 o 
   7  -9  12        2.61       -3.49     17.86 o 
  -5  -8  12      206.47      281.07     49.79 o 
  -4  -8  12       75.70      134.32     38.90 o 
  -3  -8  12       78.93        7.33     34.14 o 
  -2  -8  12       60.54       39.94     33.32 o 
  -1  -8  12       42.47       62.76     30.86 o 
   0  -8  12       98.44       89.73     31.95 o 
   1  -8  12      396.31      410.08     47.82 o 
   2  -8  12        3.40       -5.80     22.93 o 
   3  -8  12      118.54      138.64     32.67 o 
   4  -8  12      579.79      563.17     48.80 o 
   5  -8  12      211.64      200.71     27.00 o 
   6  -8  12       54.32       29.16     19.80 o 
   7  -8  12      127.98      112.65     22.56 o 
  -6  -7  12      136.52       97.94     38.29 o 
  -5  -7  12      106.25       86.83     37.10 o 
  -4  -7  12       41.04        3.83     32.72 o 
  -3  -7  12      111.35       74.95     32.89 o 
  -2  -7  12       47.01       61.60     35.01 o 
  -1  -7  12        2.91       -7.38     26.81 o 
   0  -7  12     1907.33     1783.01     77.42 o 
   1  -7  12     1139.66     1099.79     62.54 o 
   2  -7  12        4.33      -22.82     22.82 o 
   3  -7  12      445.91      405.68     28.59 o 
   4  -7  12        8.88       -1.71     17.81 o 
   5  -7  12      313.61      286.92     39.86 o 
   6  -7  12      487.34      412.10     33.86 o 
   7  -7  12      329.74      377.86     32.50 o 
   8  -7  12        0.11      -29.11     29.11 o 
  -7  -6  12      189.23      241.23     47.06 o 
  -6  -6  12       60.72       54.66     33.92 o 
  -5  -6  12        4.65       15.32     28.29 o 
  -4  -6  12      229.48      251.02     42.24 o 
  -3  -6  12      301.64      278.11     41.42 o 
  -2  -6  12      138.94       88.63     34.41 o 
  -1  -6  12      296.13      394.76     43.38 o 
   0  -6  12      140.88      178.31     33.49 o 
   1  -6  12        6.20       13.05     16.15 o 
   2  -6  12     1302.19     1338.91     43.58 o 
   3  -6  12       21.41       23.48     17.43 o 
   4  -6  12        2.80      -12.40     27.08 o 
   6  -6  12      449.85      493.08     32.95 o 
   7  -6  12        1.48        3.12     31.35 o 
   8  -6  12      151.40      163.65     45.52 o 
  -8  -5  12       18.31       -2.57     26.81 o 
  -7  -5  12        3.19      -23.26     23.26 o 
  -6  -5  12       31.22       31.73     30.36 o 
  -5  -5  12      316.90      357.66     45.96 o 
  -4  -5  12        1.44      -23.58     27.52 o 
  -3  -5  12      138.03      140.62     37.98 o 
  -2  -5  12      471.00      470.97     44.59 o 
  -1  -5  12        6.94       -7.73     14.29 o 
   0  -5  12     1175.17     1213.02     72.36 o 
   1  -5  12      496.04      492.27     69.63 o 
   2  -5  12      183.71      138.78     19.96 o 
   3  -5  12      166.98      124.88     20.43 o 
   4  -5  12      286.73      309.38     26.29 o 
   5  -5  12      988.08      909.03     39.54 o 
   6  -5  12        1.09       23.04     29.71 o 
   7  -5  12      339.77      369.37     54.44 o 
   8  -5  12       64.64       32.45     35.51 o 
  -8  -4  12       13.56       -4.49     25.38 o 
  -7  -4  12       13.66       -8.59     24.63 o 
  -6  -4  12        2.40      -23.80     24.63 o 
  -5  -4  12       12.53       33.43     26.75 o 
  -4  -4  12       54.64       98.32     32.45 o 
  -3  -4  12      967.04      942.02     41.48 o 
  -2  -4  12      245.47      303.39     54.77 o 
  -1  -4  12      177.62      234.72     48.47 o 
   0  -4  12     1002.43     1046.42     68.72 o 
   1  -4  12      281.87      303.02     32.86 o 
   2  -4  12      120.16       82.39     17.79 o 
   3  -4  12       87.85       65.94     22.21 o 
   4  -4  12       27.60       -3.75     26.84 o 
   5  -4  12      156.30      132.73     39.12 o 
   6  -4  12      268.70      335.17     51.33 o 
   7  -4  12      284.73      283.09     50.06 o 
   8  -4  12       48.75       72.06     42.13 o 
  -9  -3  12       10.23       37.04     32.17 o 
  -8  -3  12       14.80      -19.04     23.97 o 
  -7  -3  12       20.30        4.05     23.15 o 
  -6  -3  12      183.41      207.64     36.28 o 
  -5  -3  12      396.69      423.63     25.34 o 
  -4  -3  12     1271.74     1151.26     37.04 o 
  -3  -3  12      114.62      103.23     16.45 o 
  -2  -3  12       13.11       -5.13     13.21 o 
  -1  -3  12      635.11      495.19     26.37 o 
   0  -3  12      170.27      179.27     19.38 o 
   1  -3  12       78.29       29.73     20.40 o 
   2  -3  12      104.50      103.72     17.23 o 
   3  -3  12       97.22      102.80     18.40 o 
   4  -3  12       25.76        7.00     32.39 o 
   5  -3  12        1.06      -20.73     30.03 o 
   6  -3  12      265.44      225.15     44.92 o 
   7  -3  12       22.02      -22.43     32.23 o 
  -9  -2  12       16.49       20.68     26.21 o 
  -8  -2  12      128.21      117.03     32.34 o 
  -7  -2  12      333.27      271.00     38.20 o 
  -6  -2  12       66.67       69.50     16.55 o 
  -5  -2  12     1306.66     1317.78     40.17 o 
  -4  -2  12      433.66      435.04     24.91 o 
  -3  -2  12       14.19        5.54     18.63 o 
  -2  -2  12     3704.48     3985.16     66.20 o 
  -1  -2  12      373.40      418.73     24.19 o 
   0  -2  12      152.29      168.50     18.63 o 
   1  -2  12      284.80      254.27     20.47 o 
   2  -2  12       65.19      110.60     37.51 o 
   3  -2  12      274.86      257.98     23.04 o 
   4  -2  12        1.05       41.86     33.43 o 
   5  -2  12      228.62      224.16     44.32 o 
   6  -2  12        8.30      -28.56     28.56 o 
   7  -2  12       35.62       28.29     38.73 o 
 -10  -1  12       27.48       20.68     25.71 o 
  -9  -1  12       73.45       87.89     19.72 o 
  -8  -1  12      268.63      309.76     26.12 o 
  -7  -1  12       23.59       21.30     15.02 o 
  -6  -1  12     1132.28     1039.47     40.65 o 
  -5  -1  12       62.95       45.36     14.93 o 
  -4  -1  12       21.65       23.55     13.59 o 
  -3  -1  12      430.67      463.70     25.27 o 
  -2  -1  12     2499.47     2530.69     50.24 o 
  -1  -1  12       81.27       89.38     16.15 o 
   0  -1  12      415.63      464.51     29.71 o 
   1  -1  12      667.58      669.74     40.49 o 
   2  -1  12      619.38      625.94     39.17 o 
   3  -1  12      145.39      164.30     39.56 o 
   4  -1  12       25.76       -4.54     31.41 o 
   5  -1  12      156.27      164.68     42.63 o 
   6  -1  12       44.47       74.03     36.82 o 
   7  -1  12      134.42      196.09     48.25 o 
 -10   0  12       75.47       99.51     21.63 o 
  -9   0  12       98.28       90.91     31.57 o 
  -8   0  12       41.11       59.25     16.72 o 
  -7   0  12      225.79      247.85     22.76 o 
  -6   0  12      615.27      659.29     29.53 o 
  -5   0  12       99.24       78.87     15.61 o 
  -4   0  12      385.82      373.56     30.69 o 
  -3   0  12      975.17      945.78     31.74 o 
  -2   0  12      327.73      421.44     24.41 o 
  -1   0  12     2105.89     2355.52     46.95 o 
   0   0  12      514.62      552.22     24.70 o 
   1   0  12       20.20       -1.97     26.70 o 
   2   0  12     1819.45     1849.98     78.35 o 
   3   0  12      915.20      886.53     62.87 o 
   4   0  12      359.16      335.50     45.63 o 
   5   0  12       14.33       14.45     33.54 o 
   6   0  12      117.32      149.48     46.35 o 
   7   0  12      109.54      166.71     47.00 o 
 -10   1  12      224.85      235.61     39.94 o 
  -9   1  12       70.25       90.69     18.57 o 
  -8   1  12      237.15      180.48     21.37 o 
  -7   1  12      225.64      273.69     22.96 o 
  -6   1  12      152.01      121.51     18.34 o 
  -5   1  12      234.00      225.87     36.00 o 
  -4   1  12      269.94      267.63     18.62 o 
  -3   1  12      299.30      241.45     29.43 o 
  -2   1  12     1851.73     1947.26     71.24 o 
  -1   1  12      261.04      234.34     32.23 o 
   0   1  12       22.23       33.43     23.97 o 
   1   1  12      548.47      561.69     46.40 o 
   2   1  12     3512.39     3474.81    107.07 o 
   3   1  12        3.81      -24.41     26.48 o 
   4   1  12        4.88        6.35     32.45 o 
   5   1  12       42.09       43.71     34.08 o 
   6   1  12      302.17      404.00     56.79 o 
 -11   2  12       18.36       23.81     17.30 o 
 -10   2  12       26.18       33.97     15.90 o 
  -9   2  12      108.71      112.29     19.81 o 
  -8   2  12      385.40      425.15     27.27 o 
  -7   2  12        0.23       -0.55     11.50 o 
  -6   2  12      551.11      503.53     25.56 o 
  -5   2  12      236.75      275.92     32.67 o 
  -4   2  12       33.56       19.21     18.22 o 
  -3   2  12      346.72      348.96     34.52 o 
  -2   2  12      459.92      447.40     39.17 o 
  -1   2  12      431.30      396.35     38.62 o 
   0   2  12      171.54      161.68     31.84 o 
   1   2  12     5415.03     5144.18    131.26 o 
   2   2  12     2413.02     2178.04     86.23 o 
   3   2  12      305.38      308.53     42.89 o 
   4   2  12      393.95      443.34     51.44 o 
   5   2  12      256.23      208.68     47.06 o 
 -11   3  12       44.84       60.20     19.43 o 
 -10   3  12       79.07       74.70     18.14 o 
  -9   3  12      101.68      119.38     29.82 o 
  -8   3  12      120.28      109.70     27.14 o 
  -7   3  12        1.54      -14.39     17.40 o 
  -6   3  12      265.38      243.81     33.75 o 
  -5   3  12        5.46        5.42     18.77 o 
  -4   3  12      713.72      722.65     34.99 o 
  -3   3  12      785.36      795.35     78.44 o 
  -2   3  12      794.30      808.26     34.04 o 
  -1   3  12       11.50       13.03     15.68 o 
   0   3  12     1240.65     1282.21     44.80 o 
   1   3  12     2217.59     2157.19     58.56 o 
   2   3  12      778.72      768.55     38.27 o 
   3   3  12      198.25      216.41     27.83 o 
   4   3  12      487.86      412.26     50.50 o 
   5   3  12       10.90       41.20     35.56 o 
 -11   4  12       77.06       80.10     29.49 o 
 -10   4  12      174.49      206.05     37.54 o 
  -9   4  12       30.85       34.69     24.63 o 
  -8   4  12       57.46       66.42     23.86 o 
  -7   4  12      756.67      700.83     51.16 o 
  -6   4  12      105.01       84.75     27.03 o 
  -5   4  12     1259.18     1310.39    109.81 o 
  -4   4  12     1129.63      997.14     36.23 o 
  -3   4  12       52.85       47.74     21.17 o 
  -2   4  12       20.68       37.99     18.80 o 
  -1   4  12       82.72       86.02     18.84 o 
   0   4  12     1008.98      972.41     40.77 o 
   1   4  12       55.10       42.19     27.47 o 
   2   4  12      181.93      208.83     26.27 o 
   3   4  12      250.88      230.06     28.35 o 
   4   4  12        8.07      -17.62     18.94 o 
 -11   5  12      134.82      133.06     35.56 o 
 -10   5  12       19.46        5.64     21.66 o 
  -9   5  12       38.98       57.78     26.26 o 
  -8   5  12       97.22       95.48     26.48 o 
  -7   5  12      152.27      178.47     31.90 o 
  -6   5  12      448.49      484.43     43.33 o 
  -5   5  12      332.09      304.82     29.11 o 
  -4   5  12      232.57      254.81     22.55 o 
  -3   5  12       83.62      104.87     34.30 o 
  -2   5  12      393.87      363.69     27.77 o 
  -1   5  12        9.17        0.69     15.05 o 
   0   5  12      235.22      214.09     24.79 o 
   1   5  12       17.22       30.52     17.90 o 
   2   5  12      299.61      371.80     91.21 o 
   3   5  12       65.59       69.90     21.80 o 
 -10   6  12        0.31      -16.79     16.79 o 
  -9   6  12       46.22       53.29     25.27 o 
  -8   6  12      235.53      205.72     34.69 o 
  -7   6  12       19.76       17.29     19.32 o 
  -6   6  12      366.58      387.09     26.18 o 
  -5   6  12      103.98       80.68     17.29 o 
  -4   6  12       14.17       -3.20     23.28 o 
  -3   6  12      348.35      373.61     28.37 o 
  -2   6  12      599.78      589.41     39.31 o 
  -1   6  12        0.72      -14.62     14.91 o 
   0   6  12       52.77       27.98     16.71 o 
   1   6  12      493.98      495.11     34.83 o 
   2   6  12       23.61       -2.03     36.08 o 
 -10   7  12       19.10       66.58     28.89 o 
  -9   7  12      104.84       94.55     29.22 o 
  -8   7  12       29.66      -12.80     18.99 o 
  -7   7  12      145.55      162.06     34.58 o 
  -6   7  12       75.76      103.33     18.92 o 
  -5   7  12       31.47       51.43     16.19 o 
  -4   7  12       92.76      113.57     49.71 o 
  -3   7  12      405.45      422.63     29.45 o 
  -2   7  12        2.03      -17.11     28.48 o 
  -1   7  12       12.91       39.25     18.23 o 
   0   7  12       97.94       76.88     20.33 o 
   1   7  12       18.45       15.10     25.99 o 
  -9   8  12        8.56       24.35     23.86 o 
  -8   8  12       17.68       10.34     21.99 o 
  -7   8  12        0.65       -5.80     21.17 o 
  -6   8  12       32.46        4.95     17.12 o 
  -5   8  12       76.35      121.79     21.02 o 
  -4   8  12       54.58       91.52     19.18 o 
  -3   8  12        9.00       18.45     15.22 o 
  -2   8  12       25.55        2.79     15.61 o 
  -1   8  12       15.87       -0.66     22.98 o 
   0   8  12       14.10       25.93     28.24 o 
  -8   9  12      202.29      168.79     36.60 o 
  -7   9  12       24.84        0.88     19.15 o 
  -6   9  12       37.20       14.54     15.97 o 
  -5   9  12       77.47       99.59     20.30 o 
  -4   9  12       44.38       39.35     17.60 o 
  -3   9  12        7.56       50.89     26.54 o 
  -2   9  12       19.57       45.74     27.08 o 
   1 -11  13      153.01      167.92     45.14 o 
   2 -11  13       82.71      118.24     41.26 o 
   3 -11  13       83.33       98.70     39.39 o 
   4 -11  13       47.89      -26.86     26.86 o 
  -2 -10  13       98.64      184.88     44.76 o 
  -1 -10  13      229.01      192.26     45.58 o 
   0 -10  13      162.28      158.89     42.68 o 
   1 -10  13       64.07       78.63     34.14 o 
   2 -10  13      292.67      373.48     51.65 o 
   3 -10  13        2.46      -22.21     25.49 o 
   4 -10  13        4.24      -12.20     25.55 o 
   5 -10  13      139.05      129.29     37.54 o 
  -3  -9  13        3.76       -9.52     32.67 o 
  -2  -9  13      141.39      121.96     37.81 o 
  -1  -9  13        8.21      -16.79     28.51 o 
   0  -9  13      192.56      148.82     40.38 o 
   1  -9  13      484.65      462.82     50.39 o 
   2  -9  13        1.23       -0.22     25.93 o 
   3  -9  13       62.64       45.69     31.08 o 
   4  -9  13       57.24      108.28     33.38 o 
   5  -9  13      167.83      201.12     38.03 o 
   6  -9  13       27.61       38.46     27.30 o 
  -5  -8  13        1.08       53.56     37.26 o 
  -4  -8  13       16.75       24.24     35.89 o 
  -3  -8  13       53.67       93.39     40.05 o 
  -2  -8  13       75.94       76.22     37.43 o 
  -1  -8  13      153.36      118.18     36.33 o 
   0  -8  13      702.94      713.13     57.78 o 
   1  -8  13      776.62      895.94     64.78 o 
   2  -8  13       27.93       15.21     26.54 o 
   3  -8  13      967.57      928.87     58.71 o 
   4  -8  13       96.73      131.31     32.12 o 
   5  -8  13       29.37       12.34     18.51 o 
   6  -8  13        8.86       13.01     22.98 o 
   7  -8  13       25.82        2.96     33.75 o 
  -6  -7  13        0.92        1.48     29.43 o 
  -5  -7  13        8.32      -29.71     29.71 o 
  -4  -7  13        2.29       45.96     33.65 o 
  -3  -7  13      356.78      340.32     46.02 o 
  -2  -7  13       78.29       99.69     33.97 o 
  -1  -7  13      585.47      554.58     51.54 o 
   0  -7  13      436.79      424.91     45.58 o 
   1  -7  13       58.38       70.41     30.69 o 
   2  -7  13      515.08      516.17     46.02 o 
   3  -7  13     1052.72      988.75     41.56 o 
   4  -7  13       26.39       33.96     18.54 o 
   5  -7  13      577.14      499.29     66.53 o 
   6  -7  13      113.76      136.27     24.09 o 
   7  -7  13        9.67        8.85     57.12 o 
  -7  -6  13       44.91      125.46     38.62 o 
  -6  -6  13       90.49       27.41     30.53 o 
  -5  -6  13       83.71      100.79     37.37 o 
  -4  -6  13      144.00      141.17     39.99 o 
  -3  -6  13      113.08      103.68     34.19 o 
  -2  -6  13      122.88       99.09     33.86 o 
  -1  -6  13       61.92       90.55     33.65 o 
   0  -6  13      462.91      438.69     44.43 o 
   1  -6  13      492.07      459.77     32.39 o 
   2  -6  13      759.65      706.99     34.66 o 
   3  -6  13       56.57       50.32     19.64 o 
   4  -6  13      210.03      306.54     27.13 o 
   5  -6  13      236.69      232.71     47.35 o 
   6  -6  13       54.16       43.17     20.03 o 
   7  -6  13       55.28      112.98     41.26 o 
  -7  -5  13       62.08       42.19     33.65 o 
  -6  -5  13      295.07      316.80     47.06 o 
  -5  -5  13      245.16      252.61     43.66 o 
  -4  -5  13      259.92      292.66     41.91 o 
  -3  -5  13      653.45      690.38     54.00 o 
  -2  -5  13      578.69      549.77     48.25 o 
  -1  -5  13       34.95       16.19     15.98 o 
   0  -5  13       24.35       20.82     16.62 o 
   1  -5  13     1243.60     1214.24     42.42 o 
   2  -5  13       39.40       25.05     26.43 o 
   3  -5  13       80.63       46.74     18.07 o 
   4  -5  13      513.04      472.22     44.23 o 
   5  -5  13      177.16      162.25     23.03 o 
   6  -5  13      154.80      120.92     41.53 o 
   7  -5  13      167.88      182.47     47.54 o 
  -8  -4  13        2.68       14.23     26.43 o 
  -7  -4  13       69.56       77.64     31.57 o 
  -6  -4  13        4.86       -8.37     26.21 o 
  -5  -4  13      446.91      380.47     43.60 o 
  -4  -4  13      435.17      537.51     50.56 o 
  -3  -4  13      830.59      954.03     34.60 o 
  -2  -4  13     2113.81     2201.10     51.56 o 
  -1  -4  13     4264.67     4262.04    105.16 o 
   0  -4  13      734.60      710.86     53.73 o 
   1  -4  13        1.93       49.64     17.20 o 
   2  -4  13      216.52      214.48     23.18 o 
   3  -4  13      106.13      114.80     42.27 o 
   4  -4  13      569.16      509.79     68.59 o 
   5  -4  13       42.30       91.70     37.54 o 
   6  -4  13      306.53      314.82     53.07 o 
   7  -4  13      146.55      166.00     47.00 o 
  -9  -3  13        0.54       49.79     33.22 o 
  -8  -3  13       60.52       31.84     27.08 o 
  -7  -3  13        1.52      -11.27     22.38 o 
  -6  -3  13       21.48       19.81     24.52 o 
  -5  -3  13      573.50      561.43     28.84 o 
  -4  -3  13      193.36      204.71     20.72 o 
  -3  -3  13       68.25       73.60     16.95 o 
  -2  -3  13     1484.05     1696.95     46.03 o 
  -1  -3  13     1479.18     1638.58     57.58 o 
   0  -3  13       42.50       77.99     17.89 o 
   1  -3  13      159.53      148.13     19.39 o 
   2  -3  13       23.58       23.45     15.54 o 
   3  -3  13       48.39       38.50     16.59 o 
   4  -3  13       19.10       38.81     16.61 o 
   5  -3  13      422.19      467.47     53.18 o 
   6  -3  13      123.24      115.33     41.58 o 
   7  -3  13        1.87      -30.69     35.51 o 
  -9  -2  13        6.81      -21.23     21.23 o 
  -8  -2  13        1.67       27.30     27.41 o 
  -7  -2  13       18.03       23.61     17.12 o 
  -6  -2  13       11.30       18.36     13.73 o 
  -5  -2  13      291.31      247.90     38.51 o 
  -4  -2  13      138.15      179.49     19.42 o 
  -3  -2  13      533.02      563.60     27.70 o 
  -2  -2  13     1468.49     1514.79     42.94 o 
  -1  -2  13       43.33       33.95     16.75 o 
   0  -2  13      606.94      790.34     45.03 o 
   1  -2  13      142.42      153.69     18.00 o 
   2  -2  13       44.37       42.44     15.07 o 
   3  -2  13       66.65       38.71     15.68 o 
   4  -2  13      509.66      422.72     50.39 o 
   5  -2  13      560.79      527.94     55.65 o 
   6  -2  13      149.25      174.59     44.86 o 
   7  -2  13        5.43       49.84     39.23 o 
 -10  -1  13       56.23       74.90     31.95 o 
  -9  -1  13       49.43       10.18     25.55 o 
  -8  -1  13        5.62       21.52     15.09 o 
  -7  -1  13      202.59      236.50     31.30 o 
  -6  -1  13      118.02      114.96     31.93 o 
  -5  -1  13      326.98      340.41     24.49 o 
  -4  -1  13       77.08       56.01     15.79 o 
  -3  -1  13      841.29      885.38     33.35 o 
  -2  -1  13       26.52       75.90     16.73 o 
  -1  -1  13      372.44      389.45     24.87 o 
   0  -1  13     1260.28     1262.51    109.90 o 
   1  -1  13       83.14       57.48     19.51 o 
   2  -1  13      479.16      489.08     42.19 o 
   3  -1  13      339.79      249.17     41.86 o 
   4  -1  13       54.77       33.92     30.53 o 
   5  -1  13       16.69       50.61     38.03 o 
   6  -1  13        2.41      -30.75     35.95 o 
 -10   0  13       39.50       57.69     19.05 o 
  -9   0  13       20.42       10.85     14.60 o 
  -8   0  13      264.65      227.11     28.98 o 
  -7   0  13      474.36      493.04     29.11 o 
  -6   0  13        8.66        9.39     13.71 o 
  -5   0  13       17.33       18.82     13.64 o 
  -4   0  13     1788.58     1822.47     43.72 o 
  -3   0  13       34.49       13.53     13.60 o 
  -2   0  13      812.10      916.34     41.06 o 
  -1   0  13      737.43      799.53     50.61 o 
   0   0  13       15.12       14.78     24.02 o 
   1   0  13      476.71      458.50     44.04 o 
   2   0  13       40.58       81.96     33.60 o 
   3   0  13      102.55       48.42     30.86 o 
   4   0  13        2.50       34.41     33.97 o 
   5   0  13      139.17      115.88     43.66 o 
   6   0  13       49.35       36.17     36.88 o 
 -10   1  13        2.58       11.01     15.45 o 
  -9   1  13       92.31       94.14     19.77 o 
  -8   1  13      240.83      202.08     21.95 o 
  -7   1  13      225.01      225.62     21.73 o 
  -6   1  13        2.86       26.43     14.62 o 
  -5   1  13      250.54      270.31     45.14 o 
  -4   1  13      900.44      927.18     50.89 o 
  -3   1  13      227.67      164.46     30.09 o 
  -2   1  13     1545.87     1609.07     67.02 o 
  -1   1  13      119.58       77.53     26.97 o 
   0   1  13       44.45      110.52     30.86 o 
   1   1  13       28.62       55.70     29.98 o 
   2   1  13      332.64      279.59     43.38 o 
   3   1  13       38.86       88.58     34.03 o 
   4   1  13       38.31       14.89     30.97 o 
   5   1  13       90.95       90.28     41.42 o 
   6   1  13        8.66       -9.41     38.24 o 
 -10   2  13      107.66      136.80     22.25 o 
  -9   2  13       41.14       30.88     15.61 o 
  -8   2  13       40.82       51.40     15.68 o 
  -7   2  13      225.66      334.91     38.09 o 
  -6   2  13      568.39      523.56     42.63 o 
  -5   2  13      181.35      164.57     29.49 o 
  -4   2  13       42.27       13.73     20.79 o 
  -3   2  13      129.18      126.55     27.85 o 
  -2   2  13        2.13      -21.45     21.45 o 
  -1   2  13       20.08       10.40     23.31 o 
   0   2  13     1331.01     1247.47     65.43 o 
   1   2  13        3.54       29.06     28.51 o 
   2   2  13     1835.28     1805.28     81.09 o 
   3   2  13       71.04       56.09     34.47 o 
   4   2  13      168.53      109.05     39.12 o 
   5   2  13        9.33       12.91     33.16 o 
 -10   3  13       97.29       96.08     30.97 o 
  -9   3  13       19.61       31.08     22.93 o 
  -8   3  13       88.56       69.97     24.74 o 
  -7   3  13       30.58       46.35     21.72 o 
  -6   3  13       87.93       92.30     26.75 o 
  -5   3  13        0.24       16.58     19.59 o 
  -4   3  13      549.62      517.10     44.10 o 
  -3   3  13      541.34      523.23     29.36 o 
  -2   3  13      107.94       97.70     19.66 o 
  -1   3  13      655.34      713.88     51.86 o 
   0   3  13      793.08      900.89     39.86 o 
   1   3  13       11.56       -7.67     24.00 o 
   2   3  13      170.33      218.25     41.26 o 
   3   3  13       55.31       30.31     30.36 o 
   4   3  13       51.57      157.41     40.82 o 
 -10   4  13       52.27       62.70     26.70 o 
  -9   4  13        8.29        8.81     22.38 o 
  -8   4  13      324.10      390.11     41.64 o 
  -7   4  13        2.31       16.52     19.04 o 
  -6   4  13      122.15      124.96     30.20 o 
  -5   4  13      737.39      818.03     34.70 o 
  -4   4  13      602.18      627.85     33.05 o 
  -3   4  13       24.74       24.54     23.17 o 
  -2   4  13      449.01      389.59     33.38 o 
  -1   4  13     1662.33     1613.83     50.90 o 
   0   4  13      396.50      360.38     44.54 o 
   1   4  13       37.94       49.85     20.00 o 
   2   4  13      296.18      287.32     29.24 o 
   3   4  13        7.98       33.39     22.79 o 
   4   4  13       64.98       57.83     35.84 o 
 -10   5  13        4.94       -3.12     20.08 o 
  -9   5  13       22.60        9.80     20.51 o 
  -8   5  13       93.13       84.91     27.52 o 
  -7   5  13       33.97       19.21     19.87 o 
  -6   5  13      540.61      550.31     47.17 o 
  -5   5  13      472.01      461.97     33.86 o 
  -4   5  13        8.65        9.31     14.47 o 
  -3   5  13      178.66      191.32     31.05 o 
  -2   5  13      769.53      746.71     44.43 o 
  -1   5  13      521.55      516.13     32.96 o 
   0   5  13       86.92      102.18     21.61 o 
   1   5  13       69.66       38.90     44.21 o 
   2   5  13      114.14      138.02     25.51 o 
   3   5  13       21.45       18.60     32.37 o 
 -10   6  13        6.68       38.57     28.02 o 
  -9   6  13       68.38      129.01     33.32 o 
  -8   6  13        3.59       16.68     23.20 o 
  -7   6  13      437.99      468.79     45.91 o 
  -6   6  13      397.38      355.40     26.23 o 
  -5   6  13       25.35       23.71     15.44 o 
  -4   6  13      467.04      449.92     41.06 o 
  -3   6  13       44.19       37.54     16.18 o 
  -2   6  13       61.76       72.37     18.34 o 
  -1   6  13        0.69       -3.40     15.20 o 
   0   6  13      142.74      200.61     26.62 o 
   1   6  13        0.62        0.09     16.98 o 
   2   6  13       13.06       15.26     48.36 o 
  -9   7  13        1.98        1.10     20.95 o 
  -8   7  13      219.58      177.50     35.18 o 
  -7   7  13      247.86      334.80     41.53 o 
  -6   7  13        9.26        1.24     14.22 o 
  -5   7  13       53.32       46.33     16.54 o 
  -4   7  13      377.78      372.27     38.49 o 
  -3   7  13        1.06      -14.37     14.37 o 
  -2   7  13       30.05       19.02     16.16 o 
  -1   7  13       36.10       18.88     35.75 o 
   0   7  13       23.67       13.78     40.16 o 
  -9   8  13        0.32       13.29     22.10 o 
  -8   8  13        2.54       19.54     23.97 o 
  -7   8  13       22.58       26.37     23.86 o 
  -6   8  13        1.47      -13.19     13.60 o 
  -5   8  13      139.49      157.35     23.57 o 
  -4   8  13        2.00        1.22     15.08 o 
  -3   8  13      104.59      128.88     29.43 o 
  -2   8  13      105.40       89.86     20.15 o 
  -1   8  13       84.59       33.27     29.22 o 
  -7   9  13       10.28       12.69     24.35 o 
  -6   9  13       61.46       54.76     25.05 o 
  -5   9  13       19.79       25.87     17.41 o 
  -4   9  13        9.01       21.28     17.16 o 
  -3   9  13        7.55       28.24     26.48 o 
  -1 -10  14      129.98       59.53     39.78 o 
   0 -10  14       67.52       48.15     35.62 o 
   1 -10  14      183.17      205.94     46.40 o 
   2 -10  14      269.89      194.62     45.30 o 
   3 -10  14       18.62      -10.01     28.29 o 
   4 -10  14      321.71      317.72     48.47 o 
  -3  -9  14       65.03       88.96     39.78 o 
  -2  -9  14       74.28       18.11     35.45 o 
  -1  -9  14        6.07       40.87     33.54 o 
   0  -9  14      749.66      720.25     63.36 o 
   1  -9  14      129.62      106.58     35.78 o 
   2  -9  14       10.09       31.30     31.41 o 
   3  -9  14      249.45      248.95     41.37 o 
   4  -9  14      769.69      873.07     62.15 o 
   5  -9  14       14.13        7.93     26.26 o 
  -4  -8  14       65.46      106.91     39.72 o 
  -3  -8  14       15.98      -11.65     32.23 o 
  -2  -8  14       18.81       29.22     34.14 o 
  -1  -8  14       18.94      -19.81     28.24 o 
   0  -8  14      476.71      466.16     49.90 o 
   1  -8  14       14.15      -25.71     25.71 o 
   2  -8  14      160.49      190.13     36.88 o 
   3  -8  14      485.80      548.89     50.12 o 
   4  -8  14       20.15      -11.49     24.02 o 
   5  -8  14       48.97       77.38     45.52 o 
   6  -8  14       70.49      103.74     24.10 o 
  -5  -7  14       85.18       84.53     37.21 o 
  -4  -7  14      132.77      129.29     39.72 o 
  -3  -7  14        0.46       33.32     35.01 o 
  -2  -7  14      406.19      440.66     49.84 o 
  -1  -7  14      571.37      580.51     52.91 o 
   0  -7  14        2.76      -23.97     23.97 o 
   1  -7  14      250.80      300.92     42.30 o 
   2  -7  14       99.41      137.01     31.68 o 
   3  -7  14       42.01       33.40     18.43 o 
   4  -7  14        1.37        8.63     19.15 o 
   5  -7  14      141.38      157.26     25.41 o 
   6  -7  14        1.54      -21.87     23.56 o 
  -6  -6  14       38.01       72.50     37.98 o 
  -5  -6  14        9.01       21.88     34.14 o 
  -4  -6  14        0.04       13.51     34.14 o 
  -3  -6  14      323.09      218.19     40.82 o 
  -2  -6  14      822.73      865.46     60.35 o 
  -1  -6  14        4.56       19.92     26.97 o 
   0  -6  14        2.59      -25.66     25.66 o 
   1  -6  14      875.62      877.03     38.67 o 
   2  -6  14       91.87       80.53     46.43 o 
   3  -6  14      243.80      240.43     34.55 o 
   4  -6  14       13.62       26.82     17.35 o 
   5  -6  14        2.03        7.18     24.74 o 
   6  -6  14        0.46       33.88     18.17 o 
   7  -6  14      194.91      201.23     27.67 o 
  -7  -5  14      272.86      249.87     44.70 o 
  -6  -5  14      257.64      270.67     44.86 o 
  -5  -5  14      127.83       69.16     35.73 o 
  -4  -5  14      237.78      223.17     39.45 o 
  -3  -5  14      796.39      818.90     61.28 o 
  -2  -5  14     3293.63     3383.82    106.03 o 
  -1  -5  14     1508.46     1741.27     48.86 o 
   0  -5  14      673.59      737.02     35.87 o 
   1  -5  14      219.60      174.02     44.37 o 
   2  -5  14       57.32       70.93     19.63 o 
   3  -5  14      270.45      332.82     27.31 o 
   4  -5  14       87.22       99.54     20.89 o 
   5  -5  14       76.29       91.82     52.19 o 
   6  -5  14      264.42      298.44     29.07 o 
   7  -5  14      252.41      300.60     52.96 o 
  -8  -4  14      176.21      149.70     38.90 o 
  -7  -4  14       23.80       -4.05     25.16 o 
  -6  -4  14        1.96       14.67     26.10 o 
  -5  -4  14      645.16      649.29     54.93 o 
  -4  -4  14      296.60      267.39     41.31 o 
  -3  -4  14      123.28       96.52     18.31 o 
  -2  -4  14      145.64      118.20     28.65 o 
  -1  -4  14     3382.45     3543.03     68.69 o 
   0  -4  14      125.44       92.24     20.38 o 
   1  -4  14       39.06       48.12     17.43 o 
   2  -4  14       76.44       72.94     19.36 o 
   3  -4  14      845.33      726.91     53.84 o 
   4  -4  14        0.34        4.65     15.80 o 
   5  -4  14      235.11      263.19     64.18 o 
   6  -4  14      147.83      159.55     45.58 o 
   7  -4  14        0.34       15.54     36.44 o 
  -8  -3  14      112.82      127.98     35.12 o 
  -7  -3  14       12.86       18.99     25.38 o 
  -6  -3  14      134.89       98.32     31.30 o 
  -5  -3  14      535.50      517.79     43.85 o 
  -4  -3  14      225.22      181.93     24.24 o 
  -3  -3  14      689.02      652.74     32.32 o 
  -2  -3  14       84.10      117.94     22.79 o 
  -1  -3  14      228.68      201.27     22.70 o 
   0  -3  14      108.06      148.58     21.72 o 
   1  -3  14      855.93      886.82     44.23 o 
   2  -3  14      117.64      148.57     20.56 o 
   3  -3  14       41.69       36.37     15.80 o 
   4  -3  14      385.31      451.84     29.71 o 
   5  -3  14        2.08       57.12     40.21 o 
   6  -3  14       32.63        2.08     35.01 o 
  -9  -2  14        4.99       -3.12     24.19 o 
  -8  -2  14       58.68       78.46     28.78 o 
  -7  -2  14      167.88      137.44     28.70 o 
  -6  -2  14      377.80      352.85     25.42 o 
  -5  -2  14       12.20       15.37     14.29 o 
  -4  -2  14      763.36      824.05     34.87 o 
  -3  -2  14     2291.43     2379.78     54.06 o 
  -2  -2  14       52.87       75.48     18.86 o 
  -1  -2  14      174.19      187.56     21.85 o 
   0  -2  14      947.44      929.29     46.21 o 
   1  -2  14      377.87      321.48     38.27 o 
   2  -2  14       14.66       15.31     14.07 o 
   3  -2  14      271.13      242.24     22.87 o 
   4  -2  14       87.01       97.47     19.29 o 
   5  -2  14       47.54       47.43     36.77 o 
   6  -2  14        1.46        8.64     35.56 o 
  -9  -1  14        1.34       11.22     26.32 o 
  -8  -1  14       33.86       25.23     17.07 o 
  -7  -1  14      283.19      347.93     25.53 o 
  -6  -1  14       18.28        0.28     13.71 o 
  -5  -1  14      223.54      211.08     21.62 o 
  -4  -1  14      531.48      534.93     28.98 o 
  -3  -1  14     1133.15     1086.19     37.11 o 
  -2  -1  14       41.51       46.82     16.72 o 
  -1  -1  14     2650.29     2967.14     86.18 o 
   0  -1  14      144.28      180.89     35.01 o 
   1  -1  14       56.15       59.26     29.32 o 
   2  -1  14      577.06      501.61     49.02 o 
   3  -1  14      330.11      340.97     44.48 o 
   4  -1  14        3.94       21.77     31.90 o 
   5  -1  14       40.06       51.11     37.15 o 
   6  -1  14       19.92        0.60     35.73 o 
 -10   0  14        2.16        5.06     15.40 o 
  -9   0  14      156.48      172.50     24.09 o 
  -8   0  14       13.45        0.30     13.70 o 
  -7   0  14        0.65       -8.61     17.53 o 
  -6   0  14        0.60       14.92     17.10 o 
  -5   0  14      204.59      240.69     22.22 o 
  -4   0  14        6.54       -7.03     15.52 o 
  -3   0  14      151.62      176.07     31.84 o 
  -2   0  14      329.00      242.11     34.14 o 
  -1   0  14      161.14      156.53     32.17 o 
   0   0  14        0.04       -8.86     24.08 o 
   1   0  14      177.16      156.64     36.44 o 
   2   0  14      457.08      479.67     49.79 o 
   3   0  14       81.31      108.55     38.51 o 
   4   0  14       87.66      107.46     37.43 o 
   5   0  14       53.56       23.42     36.55 o 
 -10   1  14       48.88       53.73     18.29 o 
  -9   1  14      396.99      425.73     30.62 o 
  -8   1  14       15.02        0.19     30.12 o 
  -7   1  14       16.56       38.51     15.05 o 
  -6   1  14        2.40        4.65     17.40 o 
  -5   1  14      235.28      202.11     31.30 o 
  -4   1  14      124.87      161.13     30.09 o 
  -3   1  14      506.48      589.32     46.67 o 
  -2   1  14     1331.58     1407.18     66.09 o 
  -1   1  14        1.68       30.36     25.93 o 
   0   1  14      701.49      746.62     54.72 o 
   1   1  14     1300.38     1139.85     66.64 o 
   2   1  14      875.06      977.13     65.82 o 
   3   1  14      432.28      459.16     51.11 o 
   4   1  14       69.46      122.29     42.02 o 
   5   1  14        1.62       59.31     37.65 o 
 -10   2  14      114.49       98.37     31.73 o 
  -9   2  14       58.17       76.16     28.73 o 
  -8   2  14       97.84      104.18     26.64 o 
  -7   2  14      361.01      359.30     38.84 o 
  -6   2  14      262.88      318.21     38.57 o 
  -5   2  14        6.43        8.59     20.84 o 
  -4   2  14      651.33      660.61     48.36 o 
  -3   2  14        4.50      -20.24     20.24 o 
  -2   2  14      145.71      220.28     35.62 o 
  -1   2  14      170.88      154.46     34.47 o 
   0   2  14        8.04      -22.65     22.65 o 
   1   2  14      388.27      329.21     42.35 o 
   2   2  14     1657.14     1692.62     83.71 o 
   3   2  14      207.34      171.64     40.05 o 
   4   2  14        6.86       13.95     31.52 o 
 -10   3  14       24.90       73.21     27.85 o 
  -9   3  14        6.74       13.90     22.87 o 
  -8   3  14      215.48      226.57     35.29 o 
  -7   3  14       86.97       96.57     27.96 o 
  -6   3  14       37.57       10.12     21.56 o 
  -5   3  14      313.10      318.60     38.35 o 
  -4   3  14      258.47      290.10     37.81 o 
  -3   3  14        9.53       -0.11     23.15 o 
  -2   3  14        5.02       -2.79     21.72 o 
  -1   3  14       13.15       -0.99     15.55 o 
   0   3  14      671.18      680.48     54.11 o 
   1   3  14       29.22       29.22     27.25 o 
   2   3  14       40.23       31.68     31.19 o 
   3   3  14       55.00       59.53     35.34 o 
   4   3  14      146.30      133.72     40.43 o 
 -10   4  14       35.46       41.69     27.47 o 
  -9   4  14        4.58       13.73     21.34 o 
  -8   4  14        3.58        8.21     22.43 o 
  -7   4  14       13.35      -15.97     15.97 o 
  -6   4  14       75.77       86.23     28.18 o 
  -5   4  14       54.44       57.11     16.24 o 
  -4   4  14       45.60       65.20     17.32 o 
  -3   4  14      112.90      133.06     20.62 o 
  -2   4  14      173.13      162.97     28.51 o 
  -1   4  14      387.96      387.16     51.54 o 
   0   4  14      550.16      484.38     34.00 o 
   1   4  14       11.49       30.45     19.66 o 
   2   4  14       52.70       35.56     21.36 o 
   3   4  14       80.38      111.07     38.79 o 
 -10   5  14       58.77       42.89     27.41 o 
  -9   5  14       30.55       38.62     25.33 o 
  -8   5  14       49.84       74.90     26.97 o 
  -7   5  14        0.74       26.15     23.47 o 
  -6   5  14      205.10      245.07     37.92 o 
  -5   5  14        4.18       -5.69     18.33 o 
  -4   5  14       71.64       73.94     18.13 o 
  -3   5  14      394.80      332.04     27.41 o 
  -2   5  14       69.82       99.20     20.27 o 
  -1   5  14      579.97      558.25     47.93 o 
   0   5  14      244.13      265.34     29.13 o 
   1   5  14       40.96       88.17     23.80 o 
   2   5  14       63.05       43.23     27.77 o 
  -9   6  14       12.01        7.44     20.40 o 
  -8   6  14      134.62      139.08     33.38 o 
  -7   6  14       81.93       66.53     27.03 o 
  -6   6  14       16.95      -11.11     20.03 o 
  -5   6  14       12.03       -5.97     22.08 o 
  -4   6  14      253.96      179.39     47.35 o 
  -3   6  14      397.78      385.54     30.35 o 
  -2   6  14       53.81       77.03     19.51 o 
  -1   6  14      173.06      167.51     25.08 o 
   0   6  14       15.78      -10.58     16.30 o 
   1   6  14       65.14       78.43     23.88 o 
  -9   7  14       65.55       44.04     27.96 o 
  -8   7  14      125.52      214.53     38.62 o 
  -7   7  14       21.87       19.70     25.05 o 
  -6   7  14       12.91       11.80     33.65 o 
  -5   7  14      120.00      168.02     23.69 o 
  -4   7  14      195.91      203.09     24.11 o 
  -3   7  14       45.38       22.38     16.44 o 
  -2   7  14      137.51      159.21     35.65 o 
  -1   7  14       12.39       60.80     20.54 o 
   0   7  14       33.74       21.33     19.35 o 
  -8   8  14        0.16       16.36     24.94 o 
  -7   8  14        0.24        5.31     23.42 o 
  -6   8  14       36.87       61.82     17.76 o 
  -5   8  14       19.00        3.83     39.01 o 
  -4   8  14       44.38       46.50     29.68 o 
  -3   8  14       40.36       36.18     18.26 o 
  -2   8  14       36.73       17.01     17.84 o 
   0 -10  15       71.40       71.40     36.66 o 
   1 -10  15       68.99       56.84     34.41 o 
   2 -10  15       17.13       27.58     32.06 o 
   3 -10  15       17.13       14.61     30.69 o 
  -2  -9  15       66.95       47.60     38.14 o 
  -1  -9  15      546.94      611.97     62.48 o 
   0  -9  15      192.70      175.52     41.64 o 
   1  -9  15       26.22       26.64     30.64 o 
   2  -9  15      224.63      230.51     45.08 o 
   3  -9  15      162.17      216.34     43.11 o 
   4  -9  15       97.56       56.51     32.72 o 
   5  -9  15       75.30       60.89     32.28 o 
  -4  -8  15       14.34       -0.33     36.00 o 
  -3  -8  15        2.93       12.42     36.44 o 
  -2  -8  15      473.13      508.07     56.73 o 
  -1  -8  15      367.46      336.60     47.60 o 
   0  -8  15        4.27      -25.66     25.66 o 
   1  -8  15       26.19       52.96     33.81 o 
   2  -8  15      896.68      946.17     66.20 o 
   3  -8  15       43.94       92.74     33.00 o 
   4  -8  15      291.65      267.61     42.63 o 
   5  -8  15      125.63      128.96     34.30 o 
  -5  -7  15      202.88      170.76     46.67 o 
  -4  -7  15        9.94      -12.64     28.45 o 
  -3  -7  15      128.03      145.27     42.84 o 
  -2  -7  15      428.57      402.37     51.92 o 
  -1  -7  15        0.48      -20.03     29.17 o 
   0  -7  15      120.12      125.40     36.28 o 
   1  -7  15      155.63      166.06     37.54 o 
   2  -7  15      744.27      669.80     52.47 o 
   3  -7  15      216.41      207.12     25.59 o 
   4  -7  15      656.69      712.87     40.84 o 
   5  -7  15      194.49      165.71     75.64 o 
   6  -7  15       56.20       43.18     21.18 o 
  -6  -6  15       32.95      -13.13     30.58 o 
  -5  -6  15        9.27       -8.42     32.28 o 
  -4  -6  15      111.90      168.30     41.37 o 
  -3  -6  15       48.79       75.89     35.73 o 
  -2  -6  15        4.96       23.86     29.71 o 
  -1  -6  15      268.86      224.98     40.49 o 
   0  -6  15      129.18      112.22     31.90 o 
   1  -6  15       60.00       50.13     19.52 o 
   2  -6  15       34.99       -0.77     17.52 o 
   3  -6  15      613.50      551.66     44.81 o 
   4  -6  15      231.92      195.65     25.82 o 
   5  -6  15        1.39      -12.13     16.58 o 
   6  -6  15      259.26      242.14     29.12 o 
  -7  -5  15      231.20      121.63     40.38 o 
  -6  -5  15      132.27      101.93     38.40 o 
  -5  -5  15       99.96      157.74     40.76 o 
  -4  -5  15      793.34      824.76     61.00 o 
  -3  -5  15      114.82      168.47     36.28 o 
  -2  -5  15        1.69      -17.29     27.69 o 
  -1  -5  15      308.05      303.39     26.06 o 
   0  -5  15       96.47      104.54     21.15 o 
   1  -5  15      238.96      219.14     24.61 o 
   2  -5  15        3.94      -21.76     26.23 o 
   3  -5  15      203.47      109.91     21.85 o 
   4  -5  15        8.01        4.02     22.05 o 
   5  -5  15      318.80      353.62     30.81 o 
   6  -5  15      228.11      234.93     28.15 o 
  -8  -4  15       37.38       60.78     33.81 o 
  -7  -4  15       35.68       36.11     29.06 o 
  -6  -4  15      281.20      273.18     43.99 o 
  -5  -4  15      530.87      471.30     48.09 o 
  -4  -4  15      445.06      486.13     48.75 o 
  -3  -4  15       35.98       38.20     15.88 o 
  -2  -4  15      890.07      903.64     38.58 o 
  -1  -4  15      546.30      473.95     30.30 o 
   0  -4  15      112.87      139.07     22.51 o 
   1  -4  15      217.51      218.59     55.62 o 
   2  -4  15       22.61       48.23     28.37 o 
   3  -4  15        0.84      -13.63     15.49 o 
   4  -4  15       92.40       60.54     19.57 o 
   5  -4  15      406.50      360.49     30.33 o 
   6  -4  15       40.84       58.93     20.50 o 
  -8  -3  15       15.39       39.50     31.24 o 
  -7  -3  15       32.33       45.96     28.67 o 
  -6  -3  15      110.52      129.40     35.12 o 
  -5  -3  15       80.99      116.48     33.43 o 
  -4  -3  15     1070.77     1001.57     38.17 o 
  -3  -3  15       14.25       35.45     36.50 o 
  -2  -3  15      624.44      779.92     37.17 o 
  -1  -3  15      293.87      303.25     26.13 o 
   0  -3  15      186.13      157.39     21.71 o 
   1  -3  15      885.16      973.24     38.61 o 
   2  -3  15      617.00      582.55     35.07 o 
   3  -3  15      758.72      698.01     36.28 o 
   4  -3  15       85.87       85.95     50.91 o 
   5  -3  15        9.23       24.34     16.76 o 
   6  -3  15       72.98       79.82     44.70 o 
  -9  -2  15       15.10       27.63     30.03 o 
  -8  -2  15        9.64      -15.75     23.97 o 
  -7  -2  15        4.90       13.29     22.54 o 
  -6  -2  15       94.78       94.47     18.08 o 
  -5  -2  15        4.50      -13.07     13.07 o 
  -4  -2  15      793.52      763.91     34.60 o 
  -3  -2  15        2.79      -12.86     30.64 o 
  -2  -2  15        0.56        5.79     17.12 o 
  -1  -2  15      672.08      751.88     34.97 o 
   0  -2  15      307.58      332.07     26.07 o 
   1  -2  15       71.55      105.24     18.82 o 
   2  -2  15      525.69      455.27     48.91 o 
   3  -2  15      335.42      386.88     47.27 o 
   4  -2  15        0.14       31.52     34.30 o 
   5  -2  15       46.25       16.36     37.37 o 
   6  -2  15        1.85      -31.84     37.43 o 
  -9  -1  15        1.21       13.73     26.81 o 
  -8  -1  15      170.25      177.44     45.19 o 
  -7  -1  15        3.87       18.59     14.24 o 
  -6  -1  15      172.61      198.41     21.74 o 
  -5  -1  15       80.15       76.58     18.22 o 
  -4  -1  15        5.97       -0.80     14.27 o 
  -3  -1  15       55.20       15.32     16.73 o 
  -2  -1  15       75.46      138.64     32.72 o 
  -1  -1  15      830.51      650.10     49.63 o 
   0  -1  15       36.93       67.41     29.87 o 
   1  -1  15      109.48      162.39     35.56 o 
   2  -1  15      168.54      131.21     36.22 o 
   3  -1  15        0.59       17.67     28.18 o 
   4  -1  15       53.79       30.42     32.28 o 
   5  -1  15       15.72       10.62     32.67 o 
  -9   0  15       82.04       80.10     19.82 o 
  -8   0  15      139.48      136.55     22.16 o 
  -7   0  15      170.53      148.51     20.66 o 
  -6   0  15      346.16      331.41     27.08 o 
  -5   0  15      243.79      248.29     34.58 o 
  -4   0  15      107.58      113.15     28.24 o 
  -3   0  15      537.94      589.10     46.67 o 
  -2   0  15      118.87      109.81     31.95 o 
  -1   0  15      368.02      341.36     42.24 o 
   0   0  15       29.02       12.09     26.97 o 
   1   0  15     1426.55     1342.78     73.70 o 
   2   0  15       24.26       38.46     29.27 o 
   3   0  15      254.70      226.24     44.21 o 
   4   0  15        2.54       44.81     33.97 o 
   5   0  15       28.37       48.42     36.28 o 
 -10   1  15       76.16       56.46     26.59 o 
  -9   1  15       60.36       86.23     29.11 o 
  -8   1  15        3.00       -8.70     18.33 o 
  -7   1  15      538.97      496.59     44.92 o 
  -6   1  15      252.73      315.10     38.40 o 
  -5   1  15       16.77        2.08     19.10 o 
  -4   1  15       82.38       50.39     25.00 o 
  -3   1  15     1316.13     1403.68     67.35 o 
  -2   1  15        1.06       33.54     24.74 o 
  -1   1  15      222.66      176.95     35.01 o 
   0   1  15     1082.85      974.34     61.93 o 
   1   1  15      317.61      313.84     42.63 o 
   2   1  15       30.80       32.45     31.35 o 
   3   1  15       25.87        0.16     30.25 o 
   4   1  15       67.04       91.43     40.82 o 
 -10   2  15        0.86        1.86     20.57 o 
  -9   2  15       79.21       64.35     26.43 o 
  -8   2  15       35.62       78.03     26.54 o 
  -7   2  15      464.44      427.37     42.89 o 
  -6   2  15       79.43       73.37     27.96 o 
  -5   2  15      104.28      100.84     27.58 o 
  -4   2  15       16.47       49.74     26.43 o 
  -3   2  15        0.95      -20.14     20.14 o 
  -2   2  15       43.09       47.71     27.58 o 
  -1   2  15       31.66       40.60     28.51 o 
   0   2  15      402.84      400.67     44.86 o 
   1   2  15      198.97      246.98     40.10 o 
   2   2  15      855.42      824.54     62.76 o 
   3   2  15       17.52       49.95     32.23 o 
   4   2  15       11.69       43.17     36.33 o 
 -10   3  15        4.28      -22.10     22.10 o 
  -9   3  15      205.46      172.63     35.51 o 
  -8   3  15      100.13       52.63     24.35 o 
  -7   3  15       12.20       17.51     21.50 o 
  -6   3  15      272.47      313.94     39.99 o 
  -5   3  15      137.59      174.26     33.38 o 
  -4   3  15       28.25       31.19     23.36 o 
  -3   3  15        4.61      -18.88     20.73 o 
  -2   3  15       95.20      104.94     30.75 o 
  -1   3  15      375.50      395.63     43.55 o 
   0   3  15       14.71        2.68     28.78 o 
   1   3  15      389.31      453.36     51.65 o 
   2   3  15        1.81       23.80     29.11 o 
   3   3  15        1.68        8.37     32.78 o 
 -10   4  15       34.06       47.00     30.25 o 
  -9   4  15       40.36       58.93     26.70 o 
  -8   4  15       15.88      -17.67     18.00 o 
  -7   4  15      117.11      144.94     32.61 o 
  -6   4  15      361.05      360.56     43.33 o 
  -5   4  15        9.25       34.80     22.93 o 
  -4   4  15       10.42       23.20     22.49 o 
  -3   4  15      200.17      197.77     24.45 o 
  -2   4  15       20.36       20.32     16.95 o 
  -1   4  15      247.27      198.96     26.48 o 
   0   4  15       16.93       -4.36     17.82 o 
   1   4  15       64.78       77.01     57.47 o 
   2   4  15        0.62       30.31     32.01 o 
  -9   5  15      121.87      155.66     34.58 o 
  -8   5  15        0.37       17.67     24.02 o 
  -7   5  15      137.07      121.41     31.35 o 
  -6   5  15       26.59       18.77     22.93 o 
  -5   5  15      167.55      173.61     22.56 o 
  -4   5  15      433.51      437.53     34.66 o 
  -3   5  15       73.52       54.54     18.49 o 
  -2   5  15      780.57      778.86     40.78 o 
  -1   5  15      430.58      415.38     33.38 o 
   0   5  15      257.15      248.88     31.32 o 
   1   5  15        2.66       21.08     18.76 o 
  -9   6  15        0.86       14.99     24.74 o 
  -8   6  15       23.70       47.65     27.96 o 
  -7   6  15        3.88        3.06     20.84 o 
  -6   6  15       49.27       29.38     26.59 o 
  -5   6  15      118.40      118.01     45.30 o 
  -4   6  15       48.87       58.93     17.58 o 
  -3   6  15      722.55      694.42     37.17 o 
  -2   6  15      792.97      737.40     39.67 o 
  -1   6  15       52.37       50.87     19.84 o 
   0   6  15       20.49       -0.95     17.73 o 
  -8   7  15        1.89       -5.14     23.75 o 
  -7   7  15       47.12       74.95     28.51 o 
  -6   7  15       86.26      152.43     34.41 o 
  -5   7  15       76.76       59.08     32.64 o 
  -4   7  15       32.33       14.04     23.42 o 
  -3   7  15      594.34      631.25     37.95 o 
  -2   7  15      304.29      255.57     28.94 o 
  -1   7  15        0.01       52.76     21.86 o 
  -6   8  15       13.04        6.29     25.03 o 
  -5   8  15       25.99       11.68     16.74 o 
  -4   8  15       92.30       85.82     21.22 o 
  -2  -9  16      113.57      109.05     43.22 o 
  -1  -9  16       97.37      140.62     41.42 o 
   0  -9  16       13.58       33.16     35.45 o 
   1  -9  16       70.72       25.11     33.75 o 
   2  -9  16      260.43      316.91     49.41 o 
   3  -9  16      168.08      148.93     41.86 o 
   4  -9  16      169.81      150.08     38.40 o 
  -3  -8  16      206.22      195.28     46.46 o 
  -2  -8  16      244.86      251.41     49.19 o 
  -1  -8  16       39.44       -2.84     32.72 o 
   0  -8  16      118.88       93.50     35.95 o 
   1  -8  16      174.28      236.25     44.59 o 
   2  -8  16       66.38       76.38     34.08 o 
   3  -8  16        0.43       13.29     27.30 o 
   4  -8  16      156.21      162.06     36.44 o 
   5  -8  16       13.54       23.53     28.78 o 
  -5  -7  16        0.06       30.97     34.96 o 
  -4  -7  16      178.39      273.46     47.60 o 
  -3  -7  16      252.96      279.64     49.24 o 
  -2  -7  16       53.01      129.61     41.04 o 
  -1  -7  16       25.64       38.20     33.54 o 
   0  -7  16       74.16       65.17     32.12 o 
   1  -7  16       74.44       69.38     34.30 o 
   2  -7  16      122.40      123.60     34.19 o 
   3  -7  16      101.85       84.04     32.17 o 
   4  -7  16      275.20      280.88     28.65 o 
   5  -7  16        2.02       -6.26     36.47 o 
  -6  -6  16        0.89        7.77     34.03 o 
  -5  -6  16        5.65      -16.58     31.46 o 
  -4  -6  16      448.23      536.69     56.35 o 
  -3  -6  16      214.11      179.08     42.35 o 
  -2  -6  16      365.66      380.97     49.84 o 
  -1  -6  16      178.73      152.16     36.39 o 
   0  -6  16      146.79      135.80     34.90 o 
   1  -6  16      215.33      225.09     38.90 o 
   2  -6  16      665.41      626.61     70.19 o 
   3  -6  16      216.22      146.88     39.61 o 
   4  -6  16       50.29       32.44     20.44 o 
   5  -6  16      258.34      230.24     47.82 o 
  -6  -5  16        1.08       -5.03     28.24 o 
  -5  -5  16      459.87      412.26     51.86 o 
  -4  -5  16      299.82      304.42     44.70 o 
  -3  -5  16      119.18      130.11     36.88 o 
  -2  -5  16      171.73      172.84     37.65 o 
  -1  -5  16        2.60       -4.10     26.48 o 
   0  -5  16       49.55       41.23     18.32 o 
   1  -5  16      231.89      218.76     25.20 o 
   2  -5  16      754.15      713.79     36.22 o 
   3  -5  16        0.16       22.80     17.63 o 
   4  -5  16      239.65      259.79     28.44 o 
   5  -5  16      311.88      327.98     34.33 o 
  -7  -4  16       10.64       41.53     28.89 o 
  -6  -4  16      146.06      162.45     39.50 o 
  -5  -4  16      215.17      161.46     39.67 o 
  -4  -4  16      448.20      553.26     51.49 o 
  -3  -4  16      273.25      204.25     38.03 o 
  -2  -4  16      560.93      600.11     34.47 o 
  -1  -4  16       18.42       25.78     22.76 o 
   0  -4  16     1147.92     1090.50     42.43 o 
   1  -4  16      257.95      297.99     30.64 o 
   2  -4  16      218.29      219.08     24.58 o 
   3  -4  16        3.74       15.40     36.06 o 
   4  -4  16      779.33      697.58     37.89 o 
   5  -4  16        3.13       -6.45     15.75 o 
  -8  -3  16       13.78       -1.37     27.63 o 
  -7  -3  16      285.47      286.53     43.27 o 
  -6  -3  16       53.12       75.61     28.73 o 
  -5  -3  16       17.60       -8.37     26.64 o 
  -4  -3  16     1248.92     1227.73     43.45 o 
  -3  -3  16      624.93      620.45     33.21 o 
  -2  -3  16      146.88      165.78     32.26 o 
  -1  -3  16      854.00      915.60     38.83 o 
   0  -3  16      134.79      163.16     22.84 o 
   1  -3  16       81.04      101.50     19.54 o 
   2  -3  16       18.49       12.12     15.51 o 
   3  -3  16      289.26      271.44     43.71 o 
   4  -3  16        7.74        2.79     34.03 o 
   5  -3  16       98.70       72.72     42.57 o 
  -8  -2  16        5.65        7.44     26.32 o 
  -7  -2  16       15.36       23.64     25.60 o 
  -6  -2  16        2.07        6.65     14.28 o 
  -5  -2  16      103.04      105.91     19.91 o 
  -4  -2  16      285.77      337.45     31.87 o 
  -3  -2  16      912.86      916.78     51.60 o 
  -2  -2  16      834.85      912.99     55.04 o 
  -1  -2  16      449.00      428.36     43.55 o 
   0  -2  16        0.69       22.16     25.27 o 
   1  -2  16      635.78      442.91     46.24 o 
   2  -2  16      424.97      341.03     43.82 o 
   3  -2  16      184.25      157.03     40.32 o 
   4  -2  16       78.99       99.53     37.92 o 
   5  -2  16      115.26      163.98     47.00 o 
  -9  -1  16        0.95      -13.57     25.38 o 
  -8  -1  16       23.53       45.57     17.80 o 
  -7  -1  16        0.16       17.67     15.07 o 
  -6  -1  16      124.50      122.86     19.93 o 
  -5  -1  16      172.22      171.58     21.43 o 
  -4  -1  16      198.47      176.56     30.31 o 
  -3  -1  16      239.46      278.33     35.45 o 
  -2  -1  16      381.42      373.64     40.54 o 
  -1  -1  16      183.91      304.59     38.62 o 
   0  -1  16      273.01      314.55     40.32 o 
   1  -1  16      488.79      458.23     49.30 o 
   2  -1  16       19.41       55.48     31.79 o 
   3  -1  16        4.63      -12.91     30.47 o 
   4  -1  16      331.52      224.11     47.82 o 
   5  -1  16        0.62       18.99     32.83 o 
  -9   0  16       29.12       41.55     17.37 o 
  -8   0  16        6.67       30.20     22.60 o 
  -7   0  16        3.80       25.66     20.29 o 
  -6   0  16      172.11      144.34     30.91 o 
  -5   0  16      159.45      219.89     34.25 o 
  -4   0  16       45.70       22.82     24.89 o 
  -3   0  16      332.33      377.69     42.46 o 
  -2   0  16      242.80      225.70     37.48 o 
  -1   0  16       59.89       50.28     29.06 o 
   0   0  16     1094.43     1083.93     64.95 o 
   1   0  16      509.75      487.78     49.13 o 
   2   0  16       78.74       93.78     35.07 o 
   3   0  16      631.39      652.30     61.44 o 
   4   0  16        3.10      -28.45     28.45 o 
  -9   1  16       23.10       38.68     23.20 o 
  -8   1  16      294.83      305.08     40.27 o 
  -7   1  16        4.04       18.22     18.93 o 
  -6   1  16       78.44       65.38     24.74 o 
  -5   1  16      546.44      596.27     49.13 o 
  -4   1  16       95.71      163.05     32.23 o 
  -3   1  16        0.39       -4.93     21.56 o 
  -2   1  16       28.90       27.19     25.00 o 
  -1   1  16      258.72      268.81     39.06 o 
   0   1  16        5.65       22.49     26.54 o 
   1   1  16       52.67      103.08     33.49 o 
   2   1  16      103.43      115.00     38.29 o 
   3   1  16      267.36      224.76     46.62 o 
   4   1  16        1.75       12.03     34.69 o 
  -9   2  16      187.17      222.47     39.34 o 
  -8   2  16      298.10      381.68     44.86 o 
  -7   2  16        2.65      -17.29     17.29 o 
  -6   2  16      104.08       95.09     28.56 o 
  -5   2  16      635.09      696.67     51.11 o 
  -4   2  16        0.54       12.86     24.02 o 
  -3   2  16       39.14       -9.14     19.26 o 
  -2   2  16       27.16      -11.60     23.64 o 
  -1   2  16      141.58      138.20     33.97 o 
   0   2  16        0.34       19.92     29.92 o 
   1   2  16      392.81      505.56     54.33 o 
   2   2  16      126.72      115.77     36.00 o 
   3   2  16        3.57       -8.64     27.91 o 
  -9   3  16      263.73      193.47     36.93 o 
  -8   3  16      225.12      218.47     38.24 o 
  -7   3  16      132.20      159.92     34.41 o 
  -6   3  16      124.27      105.81     30.36 o 
  -5   3  16      125.65      129.34     30.53 o 
  -4   3  16      362.78      364.01     43.66 o 
  -3   3  16      150.30      175.25     35.18 o 
  -2   3  16      115.19      122.23     33.11 o 
  -1   3  16        2.38       22.32     25.22 o 
   0   3  16      605.38      537.56     52.69 o 
   1   3  16       15.26        5.09     27.58 o 
   2   3  16        3.37       -2.57     27.36 o 
  -9   4  16        1.21       27.14     22.87 o 
  -8   4  16       27.45       33.32     26.26 o 
  -7   4  16      198.60      187.61     36.44 o 
  -6   4  16       37.05       48.31     25.38 o 
  -5   4  16        6.38      -17.07     17.07 o 
  -4   4  16        1.73       22.16     24.52 o 
  -3   4  16      149.83      192.26     35.95 o 
  -2   4  16      133.55      152.65     35.23 o 
  -1   4  16       51.38      110.96     32.83 o 
   0   4  16       79.16       78.68     33.65 o 
   1   4  16        3.27       47.27     32.67 o 
  -9   5  16       11.02       -0.05     21.06 o 
  -8   5  16       99.99      136.51     33.16 o 
  -7   5  16       70.17       66.09     27.03 o 
  -6   5  16       47.32       22.93     23.97 o 
  -5   5  16      174.76      151.42     22.66 o 
  -4   5  16      195.33      215.11     25.60 o 
  -3   5  16       51.71       75.69     20.04 o 
  -2   5  16        6.55       -3.10     14.90 o 
  -1   5  16      241.00      266.68     29.97 o 
   0   5  16      221.41      243.04     43.38 o 
  -8   6  16       58.83       25.33     23.64 o 
  -7   6  16       15.89      -20.29     20.29 o 
  -6   6  16      182.11      224.93     40.93 o 
  -5   6  16       67.01       81.00     19.82 o 
  -4   6  16       14.71        7.78     16.80 o 
  -3   6  16       69.87       97.22     28.56 o 
  -2   6  16       80.94      117.96     23.00 o 
  -1   6  16       41.65       25.91     20.29 o 
  -7   7  16       58.44       67.08     29.49 o 
  -6   7  16       56.61       83.38     30.75 o 
  -5   7  16       83.83      106.27     21.82 o 
  -4   7  16      386.17      381.30     61.60 o 
  -3   7  16      131.48      124.14     23.60 o 
   0  -9  17       76.60       23.91     33.11 o 
   1  -9  17       93.72       63.91     38.40 o 
   2  -9  17       43.56      -25.93     25.93 o 
  -3  -8  17       51.69       48.47     39.23 o 
  -2  -8  17       70.35      113.64     40.27 o 
  -1  -8  17       67.38       48.75     36.93 o 
   0  -8  17      426.22      474.43     54.77 o 
   1  -8  17       54.46       69.60     35.95 o 
   2  -8  17       25.98      -21.99     28.78 o 
   3  -8  17      316.48      348.09     47.82 o 
  -4  -7  17      141.30      202.22     48.04 o 
  -3  -7  17       23.32       13.73     35.73 o 
  -2  -7  17      198.14      225.75     46.18 o 
  -1  -7  17      370.62      312.09     48.15 o 
   0  -7  17        9.92       -9.74     27.25 o 
   1  -7  17        6.57      -14.34     27.63 o 
   2  -7  17      603.83      590.42     54.17 o 
   3  -7  17      218.69      165.89     36.22 o 
   4  -7  17       11.49       -9.18     19.67 o 
  -5  -6  17      134.27      160.80     44.48 o 
  -4  -6  17      146.82      153.64     43.27 o 
  -3  -6  17       26.65       29.98     31.62 o 
  -2  -6  17      320.40      336.65     48.97 o 
  -1  -6  17       78.37       81.85     36.11 o 
   0  -6  17      167.99      146.04     34.85 o 
   1  -6  17      239.53      150.41     34.69 o 
   2  -6  17       54.99       65.54     34.38 o 
   3  -6  17        1.29       27.97     20.50 o 
   4  -6  17      124.62      133.57     26.12 o 
  -6  -5  17      293.24      271.22     48.09 o 
  -5  -5  17      204.12      259.45     46.35 o 
  -4  -5  17      113.52      156.59     39.50 o 
  -3  -5  17      169.00      164.25     39.67 o 
  -2  -5  17       40.34       30.20     32.34 o 
  -1  -5  17       21.55       20.14     28.89 o 
   0  -5  17      529.79      517.65     33.15 o 
   1  -5  17      160.58      189.75     24.30 o 
   2  -5  17        4.35       -4.57     18.11 o 
   3  -5  17      224.21      229.15     27.28 o 
   4  -5  17       92.89       95.54     33.13 o 
   5  -5  17       33.70       33.01     21.29 o 
  -7  -4  17       34.28       26.75     31.62 o 
  -6  -4  17      238.92      241.12     44.54 o 
  -5  -4  17        0.10      -14.78     28.13 o 
  -4  -4  17      415.06      397.99     47.93 o 
  -3  -4  17       76.57       73.10     30.58 o 
  -2  -4  17       40.88       27.45     18.14 o 
  -1  -4  17      779.55      779.63     41.72 o 
   0  -4  17     1229.88     1115.53     43.81 o 
   1  -4  17        9.36       -6.57     16.88 o 
   2  -4  17      145.46      162.76     27.91 o 
   3  -4  17      138.12      165.00     28.87 o 
   4  -4  17       82.53       41.64     36.93 o 
   5  -4  17       62.49       93.01     40.49 o 
  -7  -3  17      248.56      181.21     37.54 o 
  -6  -3  17       26.11       22.27     28.67 o 
  -5  -3  17      542.46      519.88     51.38 o 
  -4  -3  17      750.70      742.76     35.87 o 
  -3  -3  17     1519.34     1635.03     50.51 o 
  -2  -3  17      341.63      441.59     56.00 o 
  -1  -3  17      551.75      585.08     37.95 o 
   0  -3  17      253.65      198.98     24.52 o 
   1  -3  17      140.13      118.51     34.36 o 
   2  -3  17      152.40      189.69     39.34 o 
   3  -3  17       53.99       92.24     36.93 o 
   4  -3  17      175.70      131.21     43.44 o 
   5  -3  17       98.21       96.19     41.75 o 
  -8  -2  17        0.78       -0.60     26.97 o 
  -7  -2  17       37.78       44.76     28.84 o 
  -6  -2  17      417.89      410.38     29.55 o 
  -5  -2  17      822.66      863.45     38.82 o 
  -4  -2  17        0.20       -0.18     16.48 o 
  -3  -2  17      688.08      757.84     52.80 o 
  -2  -2  17     1073.52     1018.50     60.95 o 
  -1  -2  17      397.09      398.53     42.35 o 
   0  -2  17       18.41      -23.20     23.20 o 
   1  -2  17      297.72      360.73     45.91 o 
   2  -2  17      644.06      607.32     54.22 o 
   3  -2  17      131.47      185.32     41.37 o 
   4  -2  17      498.45      537.94     60.68 o 
  -8  -1  17        1.18        1.79     15.52 o 
  -7  -1  17       89.06      101.60     27.52 o 
  -6  -1  17      696.05      689.23     50.61 o 
  -5  -1  17      145.63      143.46     29.92 o 
  -4  -1  17      213.68      269.08     37.43 o 
  -3  -1  17      187.65      194.13     34.58 o 
  -2  -1  17      198.40      211.74     37.32 o 
  -1  -1  17      156.67      171.75     34.36 o 
   0  -1  17       25.10       44.92     29.32 o 
   1  -1  17       82.34       70.74     32.06 o 
   2  -1  17       31.97       22.60     32.34 o 
   3  -1  17      205.10      246.15     46.67 o 
   4  -1  17      147.50      181.38     44.43 o 
  -9   0  17       20.25       12.09     23.64 o 
  -8   0  17       32.27       54.61     26.04 o 
  -7   0  17      111.63      168.08     33.05 o 
  -6   0  17      229.37      218.19     35.56 o 
  -5   0  17      167.23      202.06     34.90 o 
  -4   0  17      815.69      979.37     59.09 o 
  -3   0  17       55.37       70.03     26.70 o 
  -2   0  17      338.64      380.53     43.49 o 
  -1   0  17      556.52      716.31     54.72 o 
   0   0  17      124.91      151.39     35.07 o 
   1   0  17       67.60       56.20     29.71 o 
   2   0  17      334.81      416.81     50.94 o 
   3   0  17      293.69      239.92     45.25 o 
  -9   1  17       12.85        9.85     22.76 o 
  -8   1  17        8.57       16.96     21.28 o 
  -7   1  17        0.24        7.77     21.72 o 
  -6   1  17       41.94       74.95     27.08 o 
  -5   1  17      246.61      223.61     36.06 o 
  -4   1  17       84.46       84.70     28.07 o 
  -3   1  17      167.67      149.37     33.43 o 
  -2   1  17      296.23      293.87     41.86 o 
  -1   1  17      101.86       97.94     31.19 o 
   0   1  17        3.13      -14.72     25.00 o 
   1   1  17       65.28      120.70     35.89 o 
   2   1  17      466.32      381.19     51.16 o 
   3   1  17       38.21       72.94     38.03 o 
  -9   2  17        1.24        1.10     22.60 o 
  -8   2  17       50.69       56.90     27.03 o 
  -7   2  17       98.62      147.67     33.65 o 
  -6   2  17      150.83      157.36     34.41 o 
  -5   2  17       64.17       41.20     23.97 o 
  -4   2  17       13.93       24.63     25.38 o 
  -3   2  17      183.84      217.55     37.65 o 
  -2   2  17      404.80      416.05     45.91 o 
  -1   2  17        0.07      -22.76     22.76 o 
   0   2  17      112.00       75.61     32.34 o 
   1   2  17      231.54      257.21     45.08 o 
   2   2  17       23.68       30.42     29.06 o 
  -9   3  17        0.58       14.34     22.54 o 
  -8   3  17       57.83       56.95     28.51 o 
  -7   3  17      279.24      264.21     40.76 o 
  -6   3  17       73.41       85.13     29.49 o 
  -5   3  17      212.66      179.08     34.36 o 
  -4   3  17      222.80      219.89     38.29 o 
  -3   3  17      113.24      147.83     34.85 o 
  -2   3  17      100.57      104.56     32.06 o 
  -1   3  17      367.24      305.96     43.77 o 
   0   3  17      393.24      506.64     54.33 o 
   1   3  17       88.38      101.65     34.80 o 
  -9   4  17       81.56      146.74     37.59 o 
  -8   4  17      139.94      150.84     35.89 o 
  -7   4  17      130.99      121.52     32.17 o 
  -6   4  17        2.92       20.79     22.87 o 
  -5   4  17       81.23       53.67     26.54 o 
  -4   4  17        2.50      -11.87     20.51 o 
  -3   4  17        6.92        0.77     23.58 o 
  -2   4  17      207.01      205.06     38.51 o 
  -1   4  17       15.08       15.43     26.70 o 
   0   4  17      302.44      302.51     46.89 o 
   1   4  17       28.03       57.17     34.14 o 
  -8   5  17       35.78       29.00     25.71 o 
  -7   5  17        2.26       -7.82     20.35 o 
  -6   5  17       33.21       25.22     27.36 o 
  -5   5  17      197.20      250.59     41.69 o 
  -4   5  17      138.00      101.06     31.24 o 
  -3   5  17       92.64       74.54     21.22 o 
  -2   5  17       37.20       42.30     19.55 o 
  -1   5  17       10.05       -0.77     23.58 o 
  -7   6  17       40.42       32.23     27.52 o 
  -6   6  17       69.60       21.94     27.03 o 
  -5   6  17       49.50       43.98     18.55 o 
  -4   6  17       24.42        5.09     15.21 o 
  -3   6  17       19.19       43.25     19.68 o 
  -2   6  17        4.57        2.87     21.99 o 
  -1  -8  18      157.69      142.09     43.66 o 
   0  -8  18       93.97      107.51     39.39 o 
   1  -8  18       11.65      -29.32     29.32 o 
   2  -8  18      330.84      473.99     53.78 o 
  -3  -7  18       14.39       -0.38     31.90 o 
  -2  -7  18      301.85      321.12     50.72 o 
  -1  -7  18       46.71       36.44     34.63 o 
   0  -7  18       42.29        6.73     30.86 o 
   1  -7  18      286.11      244.63     44.65 o 
   2  -7  18      253.82      157.08     39.83 o 
   3  -7  18        0.27       24.35     29.65 o 
  -4  -6  18       29.72       56.95     37.81 o 
  -3  -6  18      243.57      219.62     46.56 o 
  -2  -6  18      310.01      223.89     44.43 o 
  -1  -6  18       36.33      102.48     36.66 o 
   0  -6  18      268.67      315.81     43.38 o 
   1  -6  18      517.33      621.88     53.51 o 
   2  -6  18        8.18       12.64     18.85 o 
   3  -6  18       28.64       22.08     19.43 o 
   4  -6  18       98.28       91.12     24.37 o 
  -5  -5  18        0.82      -18.22     30.25 o 
  -4  -5  18      255.61      293.76     47.82 o 
  -3  -5  18      468.26      624.61     54.88 o 
  -2  -5  18       45.51       34.08     33.38 o 
  -1  -5  18      267.82      267.39     42.24 o 
   0  -5  18      830.70      850.94     41.49 o 
   1  -5  18       23.58       23.95     18.93 o 
   2  -5  18      315.11      273.50     28.96 o 
   3  -5  18      178.44      177.04     61.82 o 
   4  -5  18       17.94       63.59     27.66 o 
  -6  -4  18        0.23       -7.55     28.51 o 
  -5  -4  18       81.40       67.35     33.43 o 
  -4  -4  18      302.18      240.84     43.22 o 
  -3  -4  18        0.18      -12.14     28.13 o 
  -2  -4  18      356.67      420.85     48.23 o 
  -1  -4  18      336.88      334.79     29.19 o 
   0  -4  18        1.42       -4.80     16.33 o 
   1  -4  18      431.43      425.82     31.31 o 
   2  -4  18      311.11      284.68     42.73 o 
   3  -4  18        0.98        6.08     30.47 o 
   4  -4  18       47.85       60.63     36.17 o 
  -7  -3  18       12.64       48.09     29.76 o 
  -6  -3  18      299.66      253.27     42.02 o 
  -5  -3  18       88.40       99.96     33.97 o 
  -4  -3  18      226.81      281.17     26.81 o 
  -3  -3  18      306.85      330.42     57.94 o 
  -2  -3  18      651.65      568.97     48.15 o 
  -1  -3  18      134.15      112.33     30.47 o 
   0  -3  18       55.94      119.98     31.95 o 
   1  -3  18      127.09      178.36     35.62 o 
   2  -3  18        9.04       18.49     28.34 o 
   3  -3  18      104.67      116.76     38.95 o 
   4  -3  18      198.01      222.20     47.11 o 
  -7  -2  18      206.79      216.61     39.17 o 
  -6  -2  18      113.42      123.70     29.11 o 
  -5  -2  18       41.60       29.54     22.43 o 
  -4  -2  18       83.01       80.10     28.73 o 
  -3  -2  18     1329.75     1312.25     66.31 o 
  -2  -2  18      200.59      220.28     36.11 o 
  -1  -2  18        9.54       11.60     24.57 o 
   0  -2  18      566.07      592.93     52.58 o 
   1  -2  18      527.36      484.82     49.30 o 
   2  -2  18       71.74       80.87     33.43 o 
   3  -2  18      282.78      329.49     49.24 o 
  -7  -1  18      290.73      256.72     37.10 o 
  -6  -1  18       38.38       61.93     24.89 o 
  -5  -1  18        0.62       24.46     20.40 o 
  -4  -1  18      103.51       99.91     29.11 o 
  -3  -1  18      135.92      131.70     32.61 o 
  -2  -1  18       47.37       32.45     25.16 o 
  -1  -1  18       50.54      120.31     32.72 o 
   0  -1  18      175.82      155.77     36.17 o 
   1  -1  18       22.88       14.99     28.51 o 
   2  -1  18      319.59      334.14     49.90 o 
   3  -1  18      117.98      196.86     44.15 o 
  -8   0  18      384.29      429.72     46.56 o 
  -7   0  18      260.04      266.29     39.83 o 
  -6   0  18        2.72       14.12     22.98 o 
  -5   0  18        2.46       23.04     21.83 o 
  -4   0  18       41.68       49.13     25.11 o 
  -3   0  18        3.60       29.38     26.37 o 
  -2   0  18       41.49       66.15     29.06 o 
  -1   0  18       12.23        7.16     24.19 o 
   0   0  18        1.07      -10.95     27.85 o 
   1   0  18      282.92      299.50     44.92 o 
   2   0  18      302.05      306.73     47.60 o 
   3   0  18       81.91       91.10     39.28 o 
  -8   1  18      255.08      272.04     41.80 o 
  -7   1  18      132.79      148.00     34.69 o 
  -6   1  18      161.05      188.49     36.82 o 
  -5   1  18      169.01      180.34     34.80 o 
  -4   1  18        0.41       13.13     23.80 o 
  -3   1  18      173.12      197.68     38.35 o 
  -2   1  18        2.33       13.73     24.35 o 
  -1   1  18       26.26       13.29     24.68 o 
   0   1  18       81.42       94.38     32.39 o 
   1   1  18      326.55      396.79     50.83 o 
   2   1  18       16.00       55.43     32.01 o 
  -8   2  18       73.80      139.47     35.51 o 
  -7   2  18       40.61       51.65     27.80 o 
  -6   2  18      162.76       78.13     29.65 o 
  -5   2  18        1.76        2.79     21.17 o 
  -4   2  18      613.16      615.80     53.73 o 
  -3   2  18      277.89      295.51     42.57 o 
  -2   2  18       32.19       33.54     27.03 o 
  -1   2  18       67.18       85.13     34.30 o 
   0   2  18      125.92      116.37     35.95 o 
   1   2  18        8.95       11.06     27.52 o 
  -8   3  18        7.87       30.64     23.53 o 
  -7   3  18       81.87      147.78     35.34 o 
  -6   3  18        6.13       20.84     23.91 o 
  -5   3  18      265.44      306.95     42.78 o 
  -4   3  18      323.19      336.98     45.19 o 
  -3   3  18        2.66        2.03     25.82 o 
  -2   3  18      126.00      169.01     38.90 o 
  -1   3  18       96.99       88.91     34.52 o 
   0   3  18      227.27      294.68     45.91 o 
  -8   4  18       38.10       60.73     29.38 o 
  -7   4  18        0.27        4.32     22.38 o 
  -6   4  18       19.39        2.35     23.75 o 
  -5   4  18       99.42      100.35     30.42 o 
  -4   4  18       44.06       78.24     30.42 o 
  -3   4  18       27.62       76.00     29.92 o 
  -2   4  18      157.06      198.06     41.04 o 
  -1   4  18        1.06      -23.75     27.41 o 
  -7   5  18       45.53       77.15     33.11 o 
  -6   5  18       14.99       10.18     26.86 o 
  -5   5  18       38.86       19.70     26.10 o 
  -4   5  18       31.70       33.75     24.52 o 
  -3   5  18      295.87      283.64     44.15 o 
  -2   5  18        0.71       40.54     28.07 o 
  -2  -7  19       72.78       52.47     40.05 o 
  -1  -7  19        0.76      -30.42     31.24 o 
   0  -7  19      159.64      190.68     42.46 o 
   1  -7  19      449.52      514.04     53.95 o 
   2  -7  19       13.80       -0.93     30.53 o 
  -4  -6  19      130.52      156.92     44.10 o 
  -3  -6  19      225.63      281.33     49.24 o 
  -2  -6  19        0.50       48.15     34.52 o 
  -1  -6  19       94.79       68.94     36.33 o 
   0  -6  19      363.71      344.86     46.89 o 
   1  -6  19       19.74      -10.89     28.45 o 
   2  -6  19       32.37       92.58     60.05 o 
  -5  -5  19        4.17       11.54     35.40 o 
  -4  -5  19       87.76       32.39     34.41 o 
  -3  -5  19        0.22       52.03     36.33 o 
  -2  -5  19       33.73       73.59     35.73 o 
  -1  -5  19      405.29      429.83     49.79 o 
   0  -5  19       89.90      127.52     23.87 o 
   1  -5  19      236.69      244.64     67.11 o 
   2  -5  19      122.89      115.72     34.69 o 
   3  -5  19       34.98       73.15     35.51 o 
  -6  -4  19      171.13      181.27     41.86 o 
  -5  -4  19      148.70      171.25     41.91 o 
  -4  -4  19        6.94       18.99     31.02 o 
  -3  -4  19       47.86       -4.16     29.38 o 
  -2  -4  19      134.49      111.54     23.51 o 
  -1  -4  19       96.49       68.07     30.42 o 
   0  -4  19       48.44       81.41     31.62 o 
   1  -4  19      242.74      268.81     40.54 o 
   2  -4  19       86.71      159.06     38.73 o 
   3  -4  19       21.83       20.57     32.28 o 
  -6  -3  19      263.50      232.48     41.91 o 
  -4  -3  19       31.05       40.98     23.91 o 
  -3  -3  19       37.05        9.14     23.64 o 
  -2  -3  19      713.62      652.41     51.27 o 
  -1  -3  19        0.48       35.12     25.05 o 
   0  -3  19      599.79      683.59     57.61 o 
   1  -3  19        6.73       28.18     29.00 o 
   2  -3  19        4.78       30.03     30.03 o 
   3  -3  19      394.94      303.17     49.90 o 
  -6  -2  19        7.51      -17.84     17.84 o 
  -5  -2  19        5.47       30.14     23.97 o 
  -4  -2  19      533.76      529.85     49.13 o 
  -3  -2  19      260.57      290.53     39.61 o 
  -2  -2  19      269.09      292.88     41.15 o 
  -1  -2  19      429.29      520.82     48.69 o 
   0  -2  19      331.82      391.70     47.17 o 
   1  -2  19        0.01      -19.48     27.14 o 
   2  -2  19      351.31      372.49     49.74 o 
   3  -2  19      250.81      244.08     48.42 o 
  -7  -1  19       18.33       -0.05     19.48 o 
  -6  -1  19       45.18       39.23     24.89 o 
  -5  -1  19      359.43      380.15     44.97 o 
  -4  -1  19      101.35      111.67     32.56 o 
  -3  -1  19       93.19       75.78     29.06 o 
  -2  -1  19      250.52      337.36     43.17 o 
  -1  -1  19      572.88      578.65     52.08 o 
   0  -1  19        7.18        5.91     26.37 o 
   1  -1  19      319.13      309.79     45.80 o 
   2  -1  19      170.33      239.81     45.03 o 
  -7   0  19       74.70       46.78     26.15 o 
  -6   0  19       18.68       83.87     30.64 o 
  -5   0  19       18.33       21.88     23.26 o 
  -4   0  19      101.84      100.90     32.39 o 
  -3   0  19       81.39      136.95     35.01 o 
  -2   0  19      295.99      299.11     42.41 o 
  -1   0  19        8.55       40.16     28.84 o 
   0   0  19      312.71      281.22     44.04 o 
   1   0  19      290.58      250.48     44.92 o 
   2   0  19       68.38       59.42     33.38 o 
  -7   1  19       11.53      -17.89     17.89 o 
  -6   1  19       58.18       35.84     28.29 o 
  -5   1  19       36.05       66.53     28.40 o 
  -4   1  19       29.90       32.67     25.77 o 
  -3   1  19       48.00       51.65     30.42 o 
  -2   1  19       56.34       49.84     28.51 o 
  -1   1  19       63.42       61.49     31.02 o 
   0   1  19      125.00      127.98     38.73 o 
   1   1  19       53.16       44.15     31.35 o 
  -7   2  19       25.70       76.00     31.62 o 
  -6   2  19       31.45       29.82     26.54 o 
  -5   2  19       73.00       36.28     24.52 o 
  -4   2  19       20.72       53.40     28.07 o 
  -3   2  19       12.75       38.46     26.92 o 
  -2   2  19      116.98      100.79     33.38 o 
  -1   2  19      498.55      574.60     57.67 o 
   0   2  19       12.19       13.84     30.03 o 
  -7   3  19        3.44      -18.82     18.82 o 
  -6   3  19       53.04       17.40     25.22 o 
  -5   3  19       77.22       84.26     31.68 o 
  -4   3  19       22.22       11.70     26.15 o 
  -3   3  19       40.68       53.78     29.22 o 
  -2   3  19      238.75      260.05     43.82 o 
  -1   3  19      151.43      120.70     39.88 o 
  -6   4  19      189.27      156.64     39.28 o 
  -5   4  19       47.53       33.60     24.94 o 
  -4   4  19       51.30       85.46     32.56 o 
  -3   4  19       76.10       61.22     30.53 o 
  -2   4  19       30.26       30.42     30.91 o 
  -2  -6  20       87.02      181.27     44.10 o 
  -1  -6  20      285.51      242.00     45.52 o 
   0  -6  20       41.24       46.13     32.50 o 
   1  -6  20       74.59      140.67     38.62 o 
  -4  -5  20        0.37      -10.67     32.01 o 
  -3  -5  20      114.70      122.23     39.67 o 
  -2  -5  20       73.31       73.15     36.06 o 
  -1  -5  20       47.26       72.17     32.67 o 
   0  -5  20       83.90      117.86     31.13 o 
   1  -5  20      205.78      252.94     42.19 o 
  -5  -4  20       53.53        9.41     32.67 o 
  -2  -4  20       99.75      110.63     32.39 o 
  -1  -4  20       66.57      114.25     34.19 o 
   0  -4  20       58.95       50.78     29.00 o 
   1  -4  20      124.97      133.28     36.99 o 
   2  -4  20        1.53       32.83     30.03 o 
  -3  -3  20      132.89      192.10     35.73 o 
  -2  -3  20        0.45       21.39     24.08 o 
  -1  -3  20      259.99      305.25     41.80 o 
   0  -3  20      134.78      223.28     40.93 o 
   1  -3  20        5.15        8.97     27.74 o 
   2  -3  20      192.23      236.69     44.70 o 
  -5  -2  20       36.80       78.30     28.73 o 
  -4  -2  20       35.74        7.93     23.69 o 
  -3  -2  20        3.45      -11.70     23.26 o 
  -2  -2  20      209.29      196.91     38.79 o 
  -1  -2  20       23.75       70.96     31.35 o 
   0  -2  20       40.80       50.01     30.58 o 
   1  -2  20       15.20       -0.22     27.25 o 
  -6  -1  20      293.17      288.12     42.78 o 
  -5  -1  20      499.26      560.65     52.85 o 
  -4  -1  20        0.07        3.83     23.80 o 
  -3  -1  20      157.28      145.38     33.92 o 
  -2  -1  20      249.14      334.08     44.32 o 
  -1  -1  20       64.24       49.57     31.02 o 
   0  -1  20        5.41       43.71     30.86 o 
   1  -1  20      210.46      173.55     40.71 o 
  -6   0  20       91.38      173.44     39.23 o 
  -5   0  20      210.25      201.73     37.54 o 
  -4   0  20      386.89      344.25     46.07 o 
  -3   0  20      459.02      438.91     49.95 o 
  -2   0  20       49.79        7.27     24.08 o 
  -1   0  20      262.95      328.61     47.06 o 
   0   0  20      344.88      402.20     50.56 o 
   1   0  20       29.61       59.15     33.97 o 
  -6   1  20       20.77       37.26     28.13 o 
  -5   1  20       82.58       81.36     30.47 o 
  -4   1  20      577.22      585.44     55.10 o 
  -3   1  20      154.20      126.61     33.86 o 
  -2   1  20       74.96       96.52     34.58 o 
  -1   1  20       86.63      125.24     35.45 o 
   0   1  20       35.52       33.81     32.78 o 
  -6   2  20      103.16      159.49     37.32 o 
  -5   2  20      157.63      224.54     40.82 o 
  -4   2  20       82.57       74.90     32.83 o 
  -3   2  20       11.81       47.65     27.74 o 
  -2   2  20      244.84      299.44     46.51 o 
  -1   2  20      105.93      116.81     34.58 o 
  -6   3  20       54.12       80.10     32.50 o 
  -5   3  20        9.95      -19.87     19.87 o 
  -4   3  20        1.11       25.99     25.93 o 
  -3   3  20      156.35      174.97     37.92 o 
  -1  -4  21      215.06      306.67     43.33 o 
   0  -4  21      164.70      206.49     40.76 o 
  -3  -3  21       28.48       54.77     28.51 o 
  -2  -3  21      226.40      228.37     39.88 o 
  -1  -3  21       71.89      105.38     34.25 o 
   0  -3  21       23.69       42.89     27.03 o 
  -5  -2  21        7.52       30.91     24.84 o 
  -4  -2  21        1.46       29.82     27.30 o 
  -3  -2  21      264.91      197.84     38.29 o 
  -2  -2  21       88.83      112.38     33.22 o 
  -1  -2  21        2.70       29.49     27.14 o 
   0  -2  21       29.04       19.65     28.02 o 
  -5  -1  21      205.34      148.00     35.84 o 
  -4  -1  21      213.31      217.49     41.42 o 
  -3  -1  21      251.23      241.61     42.57 o 
  -2  -1  21        0.60       31.57     28.73 o 
  -1  -1  21        1.95       27.41     26.48 o 
  -5   0  21      394.35      403.78     48.75 o 
  -4   0  21      119.98      110.35     33.75 o 
  -3   0  21        1.02        3.88     25.22 o 
  -2   0  21       19.25       71.78     30.64 o 
  -1   0  21      132.41      138.86     37.15 o 
  -5   1  21       85.85       56.20     29.11 o 
  -4   1  21       55.49       47.32     28.73 o 
  -3   1  21       78.84      107.62     35.95 o 
  -2   1  21       59.21       48.91     28.62 o 
                                                 
